# Supplementary material for: Deep immune profiling delineates hallmarks of disease heterogeneity in extrapulmonary tuberculosis
Source: Nat Commun. 2025 Nov 10;16:9662. doi: 10.1038/s41467-025-65561-x (PMC12603278; doi:10.1038/s41467-025-65561-x)
Supplement: Supplementary file 3 — Supplementary Data 1 [file 41467_2025_65561_MOESM3_ESM.xlsx]

## Sheet: low vs control
Description	GeneRatio	BgRatio	pvalue	p.adjust	qvalue	geneID	regulation		p-values were adjusted using the Benjamini-Hochberg method.
GOBP_DEFENSE_RESPONSE_TO_SYMBIONT	5/9	257/12387	4.35373e-07	0.000136272	5.95774e-05	IFI6/RSAD2/IFI44L/IFI27/PLSCR1	up
GOBP_RESPONSE_TO_VIRUS	5/9	339/12387	1.71617e-06	0.000268581	0.000117422	IFI6/RSAD2/IFI44L/IFI27/PLSCR1	up
GOBP_ADAPTIVE_IMMUNE_RESPONSE_BASED_ON_SOMATIC_RECOMBINATION_OF_IMMUNE_RECEPTORS_BUILT_FROM_IMMUNOGLOBULIN_SUPERFAMILY_DOMAINS	4/9	274/12387	2.70401e-05	0.00282118	0.00123341	CD274/RSAD2/SERPING1/FCGR1A	up
GOBP_VIRAL_GENOME_REPLICATION	3/9	115/12387	6.28709e-05	0.00403873	0.00176571	RSAD2/IFI27/PLSCR1	up
GOBP_POSITIVE_REGULATION_OF_ADAPTIVE_IMMUNE_RESPONSE	3/9	116/12387	6.45165e-05	0.00403873	0.00176571	CD274/RSAD2/FCGR1A	up
GOBP_REGULATION_OF_RESPONSE_TO_BIOTIC_STIMULUS	4/9	401/12387	0.000119805	0.00624982	0.00273239	CD274/RSAD2/SERPING1/PLSCR1	up
GOBP_REGULATION_OF_ADAPTIVE_IMMUNE_RESPONSE	3/9	186/12387	0.000261817	0.011707	0.00511823	CD274/RSAD2/FCGR1A	up
GOBP_NEGATIVE_REGULATION_OF_VIRAL_GENOME_REPLICATION	2/9	50/12387	0.000564563	0.0220885	0.009657	RSAD2/PLSCR1	up
GOBP_LYMPHOCYTE_MEDIATED_IMMUNITY	3/9	266/12387	0.000747286	0.0246877	0.0107933	RSAD2/SERPING1/FCGR1A	up
GOBP_VIRAL_LIFE_CYCLE	3/9	274/12387	0.000814632	0.0246877	0.0107933	RSAD2/IFI27/PLSCR1	up
GOBP_POSITIVE_REGULATION_OF_RESPONSE_TO_BIOTIC_STIMULUS	3/9	280/12387	0.000867618	0.0246877	0.0107933	CD274/RSAD2/PLSCR1	up
GOBP_NEGATIVE_REGULATION_OF_VIRAL_PROCESS	2/9	77/12387	0.00133484	0.0281692	0.0123154	RSAD2/PLSCR1	up
GOBP_REGULATION_OF_IMMUNE_EFFECTOR_PROCESS	3/9	326/12387	0.0013484	0.0281692	0.0123154	RSAD2/SERPING1/FCGR1A	up
GOBP_REGULATION_OF_VIRAL_GENOME_REPLICATION	2/9	78/12387	0.00136945	0.0281692	0.0123154	RSAD2/PLSCR1	up
GOBP_REGULATION_OF_INNATE_IMMUNE_RESPONSE	3/9	330/12387	0.00139675	0.0281692	0.0123154	RSAD2/SERPING1/PLSCR1	up
GOBP_ACUTE_INFLAMMATORY_RESPONSE	2/9	80/12387	0.00143996	0.0281692	0.0123154	FCGR1A/PLSCR1	up
GOBP_REGULATION_OF_PHAGOCYTOSIS	2/9	86/12387	0.00166175	0.0297363	0.0130006	FCGR1A/PLSCR1	up
GOBP_LEUKOCYTE_MEDIATED_IMMUNITY	3/9	354/12387	0.00171008	0.0297363	0.0130006	RSAD2/SERPING1/FCGR1A	up
GOBP_POSITIVE_REGULATION_OF_DEFENSE_RESPONSE	3/9	361/12387	0.00180916	0.0298036	0.01303	RSAD2/FCGR1A/PLSCR1	up
GOBP_VIRAL_PROCESS	3/9	373/12387	0.00198737	0.0311023	0.0135978	RSAD2/IFI27/PLSCR1	up
GOBP_CD4_POSITIVE_ALPHA_BETA_T_CELL_ACTIVATION	2/9	105/12387	0.00246467	0.0354542	0.0155004	CD274/RSAD2	up
GOBP_IMMUNE_RESPONSE_REGULATING_SIGNALING_PATHWAY	3/9	408/12387	0.00256935	0.0354542	0.0155004	RSAD2/FCGR1A/PLSCR1	up
GOBP_NEGATIVE_REGULATION_OF_ENDOPEPTIDASE_ACTIVITY	2/9	108/12387	0.00260526	0.0354542	0.0155004	IFI6/SERPING1	up
GOBP_POSITIVE_REGULATION_OF_LYMPHOCYTE_MEDIATED_IMMUNITY	2/9	114/12387	0.00289764	0.03779	0.0165216	RSAD2/FCGR1A	up
GOBP_ACTIVATION_OF_IMMUNE_RESPONSE	3/9	438/12387	0.00314535	0.0393798	0.0172167	RSAD2/SERPING1/PLSCR1	up
GOBP_POSITIVE_REGULATION_OF_RESPONSE_TO_EXTERNAL_STIMULUS	3/9	458/12387	0.00357076	0.0429865	0.0187935	RSAD2/FCGR1A/PLSCR1	up
GOBP_B_CELL_MEDIATED_IMMUNITY	2/9	132/12387	0.00386327	0.0444759	0.0194447	SERPING1/FCGR1A	up
GOBP_POSITIVE_REGULATION_OF_LEUKOCYTE_MEDIATED_IMMUNITY	2/9	134/12387	0.00397868	0.0444759	0.0194447	RSAD2/FCGR1A	up
GOBP_REGULATION_OF_VIRAL_PROCESS	2/9	140/12387	0.00433452	0.0458569	0.0200484	RSAD2/PLSCR1	up
GOBP_NEGATIVE_REGULATION_OF_PEPTIDASE_ACTIVITY	2/9	141/12387	0.00439523	0.0458569	0.0200484	IFI6/SERPING1	up

## Sheet: intermediate vs control
Description	GeneRatio	BgRatio	pvalue	p.adjust	qvalue	geneID	regulation		p-values were adjusted using the Benjamini-Hochberg method.
GOBP_DEFENSE_RESPONSE_TO_SYMBIONT	30/225	257/12387	3.12212e-16	7.32449e-13	6.43814e-13	OAS1/ACOD1/LILRB1/IFIH1/STAT1/GBP1/IFIT3/ZBP1/IFI6/BST2/TRIM22/RSAD2/OASL/RTP4/IFI44L/PARP9/HERC5/PML/IFITM3/MX1/AIM2/IL15/IFI27/STAT2/AZU1/IRF7/IFITM1/ISG15/PLSCR1/IL27	up
GOBP_RESPONSE_TO_VIRUS	32/225	339/12387	1.38667e-14	1.62656e-11	1.42973e-11	OAS1/ACOD1/LILRB1/IFIH1/STAT1/GBP1/NPC2/IFIT3/ZBP1/IFI6/BST2/TRIM22/RSAD2/OASL/RTP4/IFI44L/IFI44/PARP9/HERC5/PML/IFITM3/MX1/AIM2/IL15/IFI27/STAT2/AZU1/IRF7/IFITM1/ISG15/PLSCR1/IL27	up
GOBP_RESPONSE_TO_TYPE_II_INTERFERON	16/225	107/12387	8.27325e-11	5.08746e-08	4.47181e-08	ACOD1/STAT1/GBP1/BST2/GCH1/PARP9/RAB20/IFITM3/GBP5/GBP2/GBP4/PARP14/GBP6/IFITM1/CCL3L3/CCL3	up
GOBP_NEGATIVE_REGULATION_OF_VIRAL_PROCESS	14/225	77/12387	8.67427e-11	5.08746e-08	4.47181e-08	FCN1/OAS1/IFIH1/STAT1/SLPI/BST2/RSAD2/OASL/IFITM3/MX1/LY6E/IFITM1/ISG15/PLSCR1	up
GOBP_REGULATION_OF_VIRAL_PROCESS	17/225	140/12387	6.01936e-10	2.82428e-07	2.48251e-07	FCN1/OAS1/LGALS1/IFIH1/STAT1/SLPI/BST2/TRIM22/RSAD2/OASL/IFITM3/STOM/MX1/LY6E/IFITM1/ISG15/PLSCR1	up
GOBP_RESPONSE_TO_INTERFERON_BETA	9/225	28/12387	9.38856e-10	3.67093e-07	3.2267e-07	OAS1/ACOD1/STAT1/BST2/XAF1/IFITM3/AIM2/IFITM1/PLSCR1	up
GOBP_NEGATIVE_REGULATION_OF_VIRAL_GENOME_REPLICATION	11/225	50/12387	1.11529e-09	3.73781e-07	3.28549e-07	OAS1/IFIH1/SLPI/BST2/RSAD2/OASL/IFITM3/MX1/IFITM1/ISG15/PLSCR1	up
GOBP_CYTOKINE_MEDIATED_SIGNALING_PATHWAY	26/225	362/12387	2.08672e-09	6.11929e-07	5.37878e-07	OAS1/LILRB1/STAT1/CCRL2/ZBP1/IL15RA/OASL/PARP9/IFITM3/MX1/FCER1G/AIM2/IL15/IFI27/CX3CR1/STAT2/PARP14/SPHK1/GAS6/SOCS1/IRF7/IFITM1/LILRB4/ISG15/CCL3L3/CCL3	up
GOBP_PHAGOCYTOSIS	19/225	203/12387	4.93296e-09	1.28586e-06	1.13025e-06	MARCO/MSR1/FCN1/LIMK1/IL15RA/RAB20/FCGR1A/DOCK1/FCER1G/IL15/C2/CD14/AZU1/SPHK1/GAS6/PLSCR1/PRTN3/ELANE/TGM2	up
GOBP_VIRAL_PROCESS	25/225	373/12387	1.75308e-08	3.74919e-06	3.2955e-06	FCN1/SIGLEC1/OAS1/LGALS1/SLC1A5/IFIH1/STAT1/SLPI/BST2/TRIM22/RSAD2/CTSL/OASL/PARP9/IFITM3/STOM/MX1/LY6E/IFI27/GAS6/IRF7/IFITM1/ISG15/PLSCR1/CCL3	up
GOBP_REGULATION_OF_RESPONSE_TO_BIOTIC_STIMULUS	26/225	401/12387	1.75793e-08	3.74919e-06	3.2955e-06	IFI35/ARG2/FCN1/OAS1/ACOD1/LILRB1/IFIH1/STAT1/CD274/ZBP1/RSAD2/OASL/PARP9/HERC5/SERPING1/GBP5/SLAMF8/AIM2/IL15/CD14/STAT2/PARP14/IRF7/ISG15/PLSCR1/IL27	up
GOBP_VIRAL_GENOME_REPLICATION	14/225	115/12387	1.99825e-08	3.90659e-06	3.43384e-06	OAS1/IFIH1/SLPI/BST2/RSAD2/OASL/IFITM3/STOM/MX1/IFI27/GAS6/IFITM1/ISG15/PLSCR1	up
GOBP_VIRAL_LIFE_CYCLE	21/225	274/12387	2.64733e-08	4.77742e-06	4.19929e-06	FCN1/SIGLEC1/OAS1/LGALS1/SLC1A5/IFIH1/SLPI/BST2/TRIM22/RSAD2/CTSL/OASL/IFITM3/STOM/MX1/LY6E/IFI27/GAS6/IFITM1/ISG15/PLSCR1	up
GOBP_REGULATION_OF_PHAGOCYTOSIS	12/225	86/12387	4.503e-08	7.54573e-06	6.63261e-06	FCN1/IL15RA/FCGR1A/FCER1G/IL15/C2/AZU1/SPHK1/GAS6/PLSCR1/PRTN3/TGM2	up
GOBP_CELLULAR_RESPONSE_TO_TYPE_II_INTERFERON	12/225	87/12387	5.14067e-08	8.04e-06	7.06706e-06	ACOD1/STAT1/GBP1/PARP9/RAB20/GBP5/GBP2/GBP4/PARP14/GBP6/CCL3L3/CCL3	up
GOBP_INTERFERON_MEDIATED_SIGNALING_PATHWAY	11/225	74/12387	8.51257e-08	1.24816e-05	1.09711e-05	OAS1/STAT1/ZBP1/PARP9/IFITM3/IFI27/STAT2/PARP14/IRF7/IFITM1/ISG15	up
GOBP_RESPONSE_TO_TYPE_I_INTERFERON	10/225	60/12387	1.09114e-07	1.50577e-05	1.32355e-05	OAS1/STAT1/ZBP1/IFITM3/MX1/IFI27/STAT2/IRF7/IFITM1/ISG15	up
GOBP_REGULATION_OF_VIRAL_GENOME_REPLICATION	11/225	78/12387	1.48641e-07	1.93729e-05	1.70285e-05	OAS1/IFIH1/SLPI/BST2/RSAD2/OASL/IFITM3/MX1/IFITM1/ISG15/PLSCR1	up
GOBP_NEGATIVE_REGULATION_OF_IMMUNE_SYSTEM_PROCESS	24/225	390/12387	1.71855e-07	2.02929e-05	1.78373e-05	ARG2/OAS1/BPI/ACOD1/LILRB1/DUSP3/FN1/GBP1/CD274/TNFAIP6/RHBDF2/BST2/SERPING1/SLAMF8/C1QC/CX3CR1/STAT2/PARP14/SOCS1/LILRB4/ISG15/PDCD1LG2/MAFB/CCL3	up
GOBP_BIOLOGICAL_PROCESS_INVOLVED_IN_SYMBIOTIC_INTERACTION	19/225	253/12387	1.73e-07	2.02929e-05	1.78373e-05	FCN1/SIGLEC1/LGALS1/APOL1/SLC1A5/FN1/TRIM22/CTSL/IFITM3/STOM/LY6E/IFI27/CX3CR1/AZU1/GAS6/IFITM1/PLSCR1/ELANE/CCL3	up
GOBP_POSITIVE_REGULATION_OF_RESPONSE_TO_EXTERNAL_STIMULUS	26/225	458/12387	2.49282e-07	2.78483e-05	2.44783e-05	IFI35/SCARF1/FCN1/OAS1/LGALS1/ACOD1/NKG7/TRPV4/PDGFRB/IFIH1/ZBP1/RSAD2/OASL/PARP9/FCGR1A/GBP5/AIM2/IL15/CX3CR1/CD14/C3AR1/AZU1/GAS6/IRF7/PLSCR1/CCL3	up
GOBP_DEFENSE_RESPONSE_TO_BACTERIUM	16/225	190/12387	3.62456e-07	3.8651e-05	3.39737e-05	MPO/ARG2/OAS1/BPI/SLPI/FCGR1A/SLAMF8/FCER1G/GBP2/GBP4/DEFA4/AZU1/GBP6/ISG15/ELANE/AQP1	up
GOBP_ACTIVATION_OF_IMMUNE_RESPONSE	24/225	438/12387	1.40068e-06	0.00014287	0.000125581	IFI35/FCN1/OAS1/ACOD1/LIMK1/DUSP3/IFIH1/GBP1/ZBP1/RSAD2/OASL/SERPING1/FCER1G/C1QC/AIM2/C2/CD14/C3AR1/C1QB/C1QA/IRF7/LILRB4/PLSCR1/CFD	up
GOBP_REGULATION_OF_INNATE_IMMUNE_RESPONSE	20/225	330/12387	2.44605e-06	0.000239102	0.000210167	IFI35/FCN1/OAS1/ACOD1/LILRB1/IFIH1/ZBP1/RSAD2/OASL/PARP9/SERPING1/GBP5/SLAMF8/AIM2/CD14/STAT2/PARP14/IRF7/ISG15/PLSCR1	up
GOBP_TUMOR_NECROSIS_FACTOR_SUPERFAMILY_CYTOKINE_PRODUCTION	13/225	147/12387	2.6943e-06	0.000252834	0.000222238	ARG2/OAS1/BPI/LILRB1/IFIH1/CD274/CYBB/CX3CR1/CD14/AZU1/GAS6/LILRB4/CCL3	up
GOBP_HUMORAL_IMMUNE_RESPONSE	13/225	150/12387	3.37722e-06	0.000304729	0.000267853	FCN1/ACOD1/SLPI/SERPING1/C1QC/DEFA4/C2/AZU1/C1QB/C1QA/PRTN3/ELANE/CFD	up
GOBP_POSITIVE_REGULATION_OF_CYTOKINE_PRODUCTION	22/225	401/12387	3.87317e-06	0.000336536	0.000295811	FCN1/OAS1/LILRB1/TRPV4/IFIH1/STAT1/CD274/RSAD2/GBP5/FCER1G/AIM2/IL15/CYBB/CD14/C3AR1/AZU1/SPHK1/IRF7/ISG15/IL27/ELANE/CCL3	up
GOBP_COMPLEMENT_ACTIVATION	7/225	38/12387	4.64427e-06	0.000389124	0.000342035	FCN1/SERPING1/C1QC/C2/C1QB/C1QA/CFD	up
GOBP_TAXIS	22/225	412/12387	5.98219e-06	0.000483939	0.000425376	SEMA3B/TYMP/NGFR/HSD3B7/DUSP3/TRPV4/PDGFRB/CCRL2/TNFAIP6/TRPM2/RAB13/SLAMF8/FCER1G/NEXN/CX3CR1/C3AR1/AZU1/GAS6/PLXNB2/ELANE/CCL3L3/CCL3	up
GOBP_DENDRITIC_CELL_DIFFERENTIATION	7/225	40/12387	6.6523e-06	0.00052021	0.000457258	LGALS1/LILRB1/LTBR/TRPM2/BATF2/GAS6/PRTN3	up
GOBP_INTERLEUKIN_1_PRODUCTION	10/225	94/12387	7.63596e-06	0.00057787	0.00050794	ARG2/PML/GBP5/AIM2/CX3CR1/AZU1/SPHK1/GAS6/LILRB4/CCL3	up
GOBP_POSITIVE_REGULATION_OF_FIBROBLAST_PROLIFERATION	7/225	41/12387	7.89906e-06	0.0005791	0.000509022	NGFR/PDGFRB/FN1/PML/SPHK1/GAS6/AQP1	up
GOBP_NEGATIVE_REGULATION_OF_CYTOKINE_PRODUCTION	16/225	242/12387	8.70287e-06	0.000618695	0.000543825	ARG2/OAS1/BPI/ACOD1/LILRB1/FN1/GBP1/CD274/BST2/PML/CX3CR1/GAS6/LILRB4/ANXA4/ELANE/PDCD1LG2	up
GOBP_POSITIVE_REGULATION_OF_DEFENSE_RESPONSE	20/225	361/12387	9.42664e-06	0.000650438	0.000571727	IFI35/FCN1/OAS1/LGALS1/ACOD1/NKG7/TRPV4/IFIH1/ZBP1/RSAD2/OASL/PARP9/FCGR1A/GBP5/AIM2/IL15/CD14/IRF7/PLSCR1/CCL3	up
GOBP_POSITIVE_REGULATION_OF_PHAGOCYTOSIS	8/225	61/12387	1.3456e-05	0.000901935	0.00079279	FCN1/IL15RA/FCGR1A/FCER1G/IL15/C2/AZU1/GAS6	up
GOBP_MYELOID_LEUKOCYTE_ACTIVATION	14/225	199/12387	1.60312e-05	0.0010447	0.000918278	IFI35/BPI/LTBR/FN1/FCER1G/IL15/BATF2/CX3CR1/AZU1/C1QA/SPHK1/LILRB4/PLSCR1/CCL3	up
GOBP_ENTRY_INTO_HOST	11/225	129/12387	2.25935e-05	0.00143255	0.00125919	FCN1/SIGLEC1/LGALS1/SLC1A5/TRIM22/CTSL/IFITM3/LY6E/GAS6/IFITM1/PLSCR1	up
GOBP_NEGATIVE_REGULATION_OF_VIRAL_LIFE_CYCLE	5/225	20/12387	2.34703e-05	0.00144898	0.00127364	FCN1/BST2/IFITM3/LY6E/IFITM1	up
GOBP_SYNAPSE_PRUNING	4/225	11/12387	3.16448e-05	0.00190355	0.0016732	C1QC/CX3CR1/C1QB/C1QA	up
GOBP_NEGATIVE_REGULATION_OF_INNATE_IMMUNE_RESPONSE	8/225	69/12387	3.37299e-05	0.00196048	0.00172324	OAS1/ACOD1/LILRB1/SERPING1/SLAMF8/STAT2/PARP14/ISG15	up
GOBP_REGULATION_OF_CHEMOTAXIS	12/225	160/12387	3.48254e-05	0.00196048	0.00172324	SEMA3B/DUSP3/TRPV4/PDGFRB/TNFAIP6/SLAMF8/CX3CR1/C3AR1/AZU1/GAS6/ELANE/CCL3	up
GOBP_REGULATION_OF_VIRAL_ENTRY_INTO_HOST_CELL	6/225	35/12387	3.50982e-05	0.00196048	0.00172324	FCN1/LGALS1/TRIM22/IFITM3/LY6E/IFITM1	up
GOBP_CELL_JUNCTION_DISASSEMBLY	5/225	22/12387	3.86999e-05	0.0021114	0.00185589	DUSP3/C1QC/CX3CR1/C1QB/C1QA	up
GOBP_CELL_CHEMOTAXIS	14/225	216/12387	3.99554e-05	0.00213035	0.00187255	HSD3B7/TRPV4/PDGFRB/TNFAIP6/TRPM2/RAB13/SLAMF8/FCER1G/CX3CR1/C3AR1/AZU1/GAS6/CCL3L3/CCL3	up
GOBP_REGULATION_OF_FIBROBLAST_PROLIFERATION	8/225	73/12387	5.09526e-05	0.00265633	0.00233488	NGFR/PDGFRB/FN1/PML/SPHK1/GAS6/IFI30/AQP1	up
GOBP_REGULATION_OF_DEFENSE_RESPONSE_TO_VIRUS_BY_HOST	6/225	38/12387	5.70419e-05	0.00290914	0.0025571	LILRB1/STAT1/PARP9/AIM2/IL15/IL27	up
GOBP_RESPONSE_TO_PROTOZOAN	5/225	24/12387	6.06389e-05	0.00302679	0.00266051	NKG7/GBP2/GBP4/BATF2/GBP6	up
GOBP_COMPLEMENT_ACTIVATION_CLASSICAL_PATHWAY	5/225	25/12387	7.46843e-05	0.0036502	0.00320848	SERPING1/C1QC/C2/C1QB/C1QA	up
GOBP_LEUKOCYTE_MEDIATED_IMMUNITY	18/225	354/12387	8.16858e-05	0.00391091	0.00343765	SLAMF7/LILRB1/NKG7/BST2/RSAD2/SERPING1/FCGR1A/FCER1G/C1QC/C2/CX3CR1/AZU1/C1QB/C1QA/IRF7/LILRB4/ELANE/CCL3	up
GOBP_NEGATIVE_REGULATION_OF_MYELOID_LEUKOCYTE_DIFFERENTIATION	6/225	41/12387	8.87797e-05	0.00416554	0.00366146	LILRB1/TNFAIP6/C1QC/LILRB4/MAFB/CCL3	up
GOBP_LEUKOCYTE_CHEMOTAXIS	12/225	177/12387	9.30436e-05	0.00428001	0.00376207	HSD3B7/TRPV4/TNFAIP6/TRPM2/SLAMF8/FCER1G/CX3CR1/C3AR1/AZU1/GAS6/CCL3L3/CCL3	up
GOBP_NEGATIVE_REGULATION_OF_OSTEOCLAST_DIFFERENTIATION	5/225	27/12387	0.000110171	0.00497041	0.00436893	LILRB1/TNFAIP6/LILRB4/MAFB/CCL3	up
GOBP_GLIAL_CELL_ACTIVATION	6/225	45/12387	0.000151379	0.00632186	0.00555684	CX3CR1/AZU1/C1QA/SPHK1/MT1X/CCL3	up
GOBP_MACROPHAGE_MIGRATION	6/225	45/12387	0.000151379	0.00632186	0.00555684	TRPV4/SLAMF8/CX3CR1/C3AR1/AZU1/CCL3	up
GOBP_MYELOID_LEUKOCYTE_DIFFERENTIATION	12/225	187/12387	0.000156713	0.00632186	0.00555684	LILRB1/LTBR/TNFAIP6/C1QC/IL15/BATF2/SOCS1/IRF7/LILRB4/PRTN3/MAFB/CCL3	up
GOBP_REGULATION_OF_LEUKOCYTE_DIFFERENTIATION	15/225	276/12387	0.000156846	0.00632186	0.00555684	SMARCD3/LGALS1/LILRB1/TNFAIP6/IL15RA/SLAMF8/C1QC/IL15/GAS6/SOCS1/IRF7/LILRB4/IL27/MAFB/CCL3	up
GOBP_MACROPHAGE_CHEMOTAXIS	5/225	29/12387	0.00015734	0.00632186	0.00555684	TRPV4/SLAMF8/C3AR1/AZU1/CCL3	up
GOBP_POSITIVE_REGULATION_OF_DEFENSE_RESPONSE_TO_VIRUS_BY_HOST	5/225	29/12387	0.00015734	0.00632186	0.00555684	LILRB1/STAT1/PARP9/AIM2/IL27	up
GOBP_CELLULAR_RESPONSE_TO_COPPER_ION	4/225	16/12387	0.000162475	0.00632186	0.00555684	MT2A/MT1E/MT1X/AQP1	up
GOBP_FIBROBLAST_PROLIFERATION	8/225	86/12387	0.000164336	0.00632186	0.00555684	NGFR/PDGFRB/FN1/PML/SPHK1/GAS6/IFI30/AQP1	up
GOBP_IMMUNE_RESPONSE_REGULATING_SIGNALING_PATHWAY	19/225	408/12387	0.000164379	0.00632186	0.00555684	IFI35/FCN1/OAS1/ACOD1/LILRB1/LIMK1/DUSP3/IFIH1/GBP1/RSAD2/OASL/FCGR1A/FCER1G/AIM2/CD14/C3AR1/IRF7/LILRB4/PLSCR1	up
GOBP_MONONUCLEAR_CELL_DIFFERENTIATION	19/225	409/12387	0.000169639	0.00638539	0.00561268	SMARCD3/LGALS1/LILRB1/LTBR/RSAD2/IL15RA/CTSL/TRPM2/SLAMF8/FCER1G/IL15/BATF2/GAS6/SOCS1/IRF7/LILRB4/PRTN3/IL27/MAFB	up
GOBP_REGULATION_OF_BIOLOGICAL_PROCESS_INVOLVED_IN_SYMBIOTIC_INTERACTION	6/225	46/12387	0.000171475	0.00638539	0.00561268	FCN1/LGALS1/TRIM22/IFITM3/LY6E/IFITM1	up
GOBP_RESPONSE_TO_MOLECULE_OF_BACTERIAL_ORIGIN	15/225	279/12387	0.000176557	0.00647194	0.00568875	MPO/BPI/ACOD1/LILRB1/CD274/SLPI/GCH1/CMPK2/DEFA4/C2/CX3CR1/CD14/ELANE/PDCD1LG2/CCL3	up
GOBP_NEGATIVE_REGULATION_OF_IMMUNE_RESPONSE	11/225	162/12387	0.000179748	0.0064875	0.00570244	ARG2/OAS1/ACOD1/LILRB1/RHBDF2/SERPING1/SLAMF8/STAT2/PARP14/LILRB4/ISG15	up
GOBP_POSITIVE_REGULATION_OF_RESPONSE_TO_BIOTIC_STIMULUS	15/225	280/12387	0.000183589	0.00651775	0.00572902	IFI35/FCN1/OAS1/ACOD1/IFIH1/CD274/ZBP1/RSAD2/OASL/PARP9/GBP5/AIM2/CD14/IRF7/PLSCR1	up
GOBP_NEGATIVE_REGULATION_OF_RESPONSE_TO_BIOTIC_STIMULUS	9/225	111/12387	0.000186142	0.00651775	0.00572902	ARG2/OAS1/ACOD1/LILRB1/SERPING1/SLAMF8/STAT2/PARP14/ISG15	up
GOBP_NEGATIVE_REGULATION_OF_VIRAL_ENTRY_INTO_HOST_CELL	4/225	17/12387	0.000209454	0.00722615	0.0063517	FCN1/IFITM3/LY6E/IFITM1	up
GOBP_REGULATION_OF_RESPONSE_TO_CYTOKINE_STIMULUS	10/225	139/12387	0.000221146	0.00751898	0.00660909	OAS1/IFIH1/ZBP1/PARP9/STAT2/PARP14/SPHK1/GAS6/IRF7/ISG15	up
GOBP_POSITIVE_REGULATION_OF_INFLAMMATORY_RESPONSE	9/225	115/12387	0.000243333	0.00803009	0.00705835	IFI35/LGALS1/NKG7/TRPV4/ZBP1/FCGR1A/AIM2/IL15/CCL3	up
GOBP_BIOLOGICAL_PROCESS_INVOLVED_IN_INTERACTION_WITH_SYMBIONT	8/225	91/12387	0.00024357	0.00803009	0.00705835	APOL1/FN1/STOM/IFI27/CX3CR1/AZU1/ELANE/CCL3	up
GOBP_REGULATION_OF_HEMOPOIESIS	17/225	353/12387	0.000246448	0.00803009	0.00705835	SMARCD3/LGALS1/LILRB1/STAT1/TNFAIP6/IL15RA/SLAMF8/C1QC/IL15/GAS6/SOCS1/IRF7/LILRB4/ISG15/IL27/MAFB/CCL3	up
GOBP_RESPONSE_TO_INTERFERON_ALPHA	4/225	18/12387	0.00026548	0.00853173	0.00749929	BST2/IFITM3/GAS6/IFITM1	up
GOBP_DEFENSE_RESPONSE_TO_FUNGUS	5/225	33/12387	0.000296407	0.0093969	0.00825976	MPO/ZBP1/DEFA4/CX3CR1/ELANE	up
GOBP_BIOLOGICAL_PROCESS_INVOLVED_IN_INTERACTION_WITH_HOST	11/225	172/12387	0.000302728	0.00946933	0.00832343	FCN1/SIGLEC1/LGALS1/SLC1A5/TRIM22/CTSL/IFITM3/LY6E/GAS6/IFITM1/PLSCR1	up
GOBP_REGULATION_OF_INFLAMMATORY_RESPONSE	15/225	294/12387	0.000310755	0.00959252	0.00843171	IFI35/LGALS1/ACOD1/NKG7/TRPV4/TNFAIP6/ZBP1/RHBDF2/FCGR1A/SLAMF8/AIM2/IL15/SPHK1/ELANE/CCL3	up
GOBP_NEGATIVE_REGULATION_OF_INTERLEUKIN_10_PRODUCTION	4/225	19/12387	0.000331511	0.0101003	0.00887805	LILRB1/CD274/LILRB4/PDCD1LG2	up
GOBP_REGULATION_OF_MACROPHAGE_MIGRATION	5/225	34/12387	0.000342421	0.010299	0.00905267	TRPV4/SLAMF8/CX3CR1/C3AR1/CCL3	up
GOBP_TYPE_I_INTERFERON_PRODUCTION	8/225	97/12387	0.000377409	0.0111639	0.00981297	OAS1/ACOD1/LILRB1/IFIH1/STAT1/CD14/IRF7/ISG15	up
GOBP_REGULATION_OF_DEFENSE_RESPONSE_TO_VIRUS	7/225	74/12387	0.000380697	0.0111639	0.00981297	LILRB1/STAT1/PARP9/HERC5/AIM2/IL15/IL27	up
GOBP_NEGATIVE_REGULATION_OF_TYPE_II_INTERFERON_PRODUCTION	5/225	35/12387	0.000393641	0.011401	0.0100214	LILRB1/CD274/GAS6/LILRB4/PDCD1LG2	up
GOBP_CELLULAR_RESPONSE_TO_INTERFERON_BETA	4/225	20/12387	0.000408521	0.0114094	0.0100287	OAS1/ACOD1/STAT1/AIM2	up
GOBP_NEGATIVE_REGULATION_OF_CHEMOKINE_PRODUCTION	4/225	20/12387	0.000408521	0.0114094	0.0100287	ARG2/OAS1/LILRB4/ELANE	up
GOBP_REGULATION_OF_CD8_POSITIVE_ALPHA_BETA_T_CELL_ACTIVATION	4/225	20/12387	0.000408521	0.0114094	0.0100287	LILRB1/CD274/SOCS1/LILRB4	up
GOBP_NEGATIVE_REGULATION_OF_TUMOR_NECROSIS_FACTOR_SUPERFAMILY_CYTOKINE_PRODUCTION	6/225	54/12387	0.000419025	0.0115651	0.0101656	ARG2/BPI/LILRB1/CD274/GAS6/LILRB4	up
GOBP_NEGATIVE_REGULATION_OF_DEFENSE_RESPONSE	12/225	209/12387	0.000436346	0.0119031	0.0104627	ARG2/OAS1/ACOD1/LILRB1/TNFAIP6/RHBDF2/SERPING1/SLAMF8/STAT2/PARP14/ISG15/ELANE	up
GOBP_POSITIVE_REGULATION_OF_MACROPHAGE_MIGRATION	4/225	21/12387	0.000497502	0.0134154	0.011792	TRPV4/CX3CR1/C3AR1/CCL3	up
GOBP_REGULATION_OF_TYPE_I_INTERFERON_MEDIATED_SIGNALING_PATHWAY	5/225	37/12387	0.000513202	0.0135507	0.0119109	OAS1/ZBP1/STAT2/IRF7/ISG15	up
GOBP_G_PROTEIN_COUPLED_RECEPTOR_SIGNALING_PATHWAY	20/225	483/12387	0.000514071	0.0135507	0.0119109	MARCO/FCN1/PCSK1N/PDGFRB/CCRL2/SORT1/GPR84/FZD1/GPR153/CX3CR1/NMUR1/C3AR1/AZU1/P2RY14/SPHK1/GPBAR1/TGM2/ADGRG1/CCL3L3/CCL3	up
GOBP_TYPE_II_INTERFERON_PRODUCTION	8/225	102/12387	0.000530017	0.0138158	0.0121439	LILRB1/CD274/CD14/GAS6/LILRB4/ISG15/IL27/PDCD1LG2	up
GOBP_HUMORAL_IMMUNE_RESPONSE_MEDIATED_BY_CIRCULATING_IMMUNOGLOBULIN	5/225	38/12387	0.000582317	0.0150123	0.0131956	SERPING1/C1QC/C2/C1QB/C1QA	up
GOBP_POSITIVE_REGULATION_OF_TYPE_I_INTERFERON_PRODUCTION	6/225	58/12387	0.000618272	0.0157659	0.0138581	OAS1/IFIH1/STAT1/CD14/IRF7/ISG15	up
GOBP_MONOCYTE_ACTIVATION	3/225	10/12387	0.000645771	0.0162901	0.0143188	FN1/AZU1/LILRB4	up
GOBP_NEUROINFLAMMATORY_RESPONSE	6/225	59/12387	0.000677981	0.0167426	0.0147165	CX3CR1/AZU1/C1QA/SPHK1/MT1X/CCL3	up
GOBP_POSITIVE_REGULATION_OF_RESPONSE_TO_CYTOKINE_STIMULUS	6/225	59/12387	0.000677981	0.0167426	0.0147165	IFIH1/ZBP1/PARP9/PARP14/GAS6/IRF7	up
GOBP_ALPHA_BETA_T_CELL_ACTIVATION	10/225	161/12387	0.000712255	0.0173547	0.0152546	ARG2/LILRB1/NKG7/CD274/RSAD2/CTSL/IL15/SOCS1/LILRB4/IL27	up
GOBP_ERK1_AND_ERK2_CASCADE	12/225	221/12387	0.000717565	0.0173547	0.0152546	MARCO/DUSP3/TRPV4/PDGFRB/FN1/GBP1/RRAS/ATF3/GPBAR1/GAS6/CCL3L3/CCL3	up
GOBP_APOPTOTIC_CELL_CLEARANCE	5/225	40/12387	0.000741223	0.0175647	0.0154392	MARCO/FCN1/C2/GAS6/TGM2	up
GOBP_LEUKOCYTE_ACTIVATION_INVOLVED_IN_INFLAMMATORY_RESPONSE	5/225	40/12387	0.000741223	0.0175647	0.0154392	CX3CR1/AZU1/C1QA/SPHK1/CCL3	up
GOBP_RESPONSE_TO_TUMOR_NECROSIS_FACTOR	11/225	193/12387	0.000799869	0.0187649	0.0164941	ACOD1/STAT1/GBP1/GCH1/GBP2/AIM2/CD14/SPHK1/GAS6/CCL3L3/CCL3	up
GOBP_GRANULOCYTE_MIGRATION	8/225	110/12387	0.000874991	0.0202966	0.0178405	TRPV4/TNFAIP6/SLAMF8/FCER1G/C3AR1/PRTN3/CCL3L3/CCL3	up
GOBP_MACROPHAGE_ACTIVATION	7/225	85/12387	0.000882463	0.0202966	0.0178405	IFI35/BPI/CX3CR1/AZU1/C1QA/SPHK1/CCL3	up
GOBP_NEGATIVE_REGULATION_OF_LOCOMOTION	13/225	261/12387	0.000971439	0.0221262	0.0194486	SEMA3B/NGFR/VASH1/DUSP3/TNFAIP6/RRAS/BST2/SLAMF8/CX3CR1/PODN/IFITM1/ELANE/ADGRG1	up
GOBP_IMMUNE_RESPONSE_REGULATING_CELL_SURFACE_RECEPTOR_SIGNALING_PATHWAY	14/225	296/12387	0.00103223	0.0231592	0.0203567	IFI35/FCN1/OAS1/ACOD1/LILRB1/LIMK1/DUSP3/GBP1/FCGR1A/FCER1G/CD14/C3AR1/LILRB4/PLSCR1	up
GOBP_RESPONSE_TO_FUNGUS	5/225	43/12387	0.00103753	0.0231592	0.0203567	MPO/ZBP1/DEFA4/CX3CR1/ELANE	up
GOBP_ANTIMICROBIAL_HUMORAL_RESPONSE	6/225	64/12387	0.00104641	0.0231592	0.0203567	ACOD1/SLPI/DEFA4/AZU1/PRTN3/ELANE	up
GOBP_CELLULAR_RESPONSE_TO_ZINC_ION	3/225	12/12387	0.00115249	0.0247163	0.0217253	MT2A/MT1E/MT1X	up
GOBP_REGULATION_OF_NATURAL_KILLER_CELL_DIFFERENTIATION	3/225	12/12387	0.00115249	0.0247163	0.0217253	IL15RA/IL15/GAS6	up
GOBP_LYMPHOCYTE_MEDIATED_IMMUNITY	13/225	266/12387	0.00115495	0.0247163	0.0217253	SLAMF7/LILRB1/NKG7/RSAD2/SERPING1/FCGR1A/FCER1G/C1QC/C2/C1QB/C1QA/IRF7/LILRB4	up
GOBP_NEGATIVE_REGULATION_OF_HEMOPOIESIS	7/225	89/12387	0.0011589	0.0247163	0.0217253	LILRB1/TNFAIP6/C1QC/SOCS1/LILRB4/MAFB/CCL3	up
GOBP_REGULATION_OF_PEPTIDASE_ACTIVITY	14/225	300/12387	0.00117367	0.0248056	0.0218038	NGFR/PSME2/CST3/PCSK1N/SLPI/IFI6/RHBDF2/CTSL/PML/SERPING1/AIM2/GAS6/PSMB9/AQP1	up
GOBP_NEUTROPHIL_MIGRATION	7/225	90/12387	0.00123761	0.0259236	0.0227865	TNFAIP6/SLAMF8/FCER1G/C3AR1/PRTN3/CCL3L3/CCL3	up
GOBP_RECEPTOR_MEDIATED_ENDOCYTOSIS	11/225	204/12387	0.00125718	0.0261005	0.022942	MARCO/MSR1/SCARF1/SIGLEC1/LILRB1/CTSL/ASGR1/FCGR1A/FCER1G/CD14/LILRB4	up
GOBP_CELL_SURFACE_PATTERN_RECOGNITION_RECEPTOR_SIGNALING_PATHWAY	5/225	45/12387	0.00127873	0.0263149	0.0231305	IFI35/FCN1/OAS1/ACOD1/CD14	up
GOBP_MYELOID_LEUKOCYTE_MIGRATION	10/225	174/12387	0.0012904	0.0263241	0.0231385	TRPV4/TNFAIP6/SLAMF8/FCER1G/CX3CR1/C3AR1/AZU1/PRTN3/CCL3L3/CCL3	up
GOBP_LEUKOCYTE_MIGRATION	14/225	304/12387	0.00133103	0.0266312	0.0234085	HSD3B7/TRPV4/TNFAIP6/TRPM2/SLAMF8/FCER1G/CX3CR1/C3AR1/AZU1/GAS6/PRTN3/ELANE/CCL3L3/CCL3	up
GOBP_CD8_POSITIVE_ALPHA_BETA_T_CELL_ACTIVATION	4/225	27/12387	0.0013395	0.0266312	0.0234085	LILRB1/CD274/SOCS1/LILRB4	up
GOBP_NEGATIVE_REGULATION_OF_INTERLEUKIN_1_PRODUCTION	4/225	27/12387	0.0013395	0.0266312	0.0234085	PML/CX3CR1/GAS6/LILRB4	up
GOBP_NEGATIVE_REGULATION_OF_CHEMOTAXIS	5/225	46/12387	0.00141376	0.0278712	0.0244985	SEMA3B/DUSP3/TNFAIP6/SLAMF8/ELANE	up
GOBP_INTRACELLULAR_COPPER_ION_HOMEOSTASIS	3/225	13/12387	0.00147825	0.0288999	0.0254026	MT2A/ANKRD9/SCO2	up
GOBP_ADAPTIVE_IMMUNE_RESPONSE_BASED_ON_SOMATIC_RECOMBINATION_OF_IMMUNE_RECEPTORS_BUILT_FROM_IMMUNOGLOBULIN_SUPERFAMILY_DOMAINS	13/225	274/12387	0.00150838	0.0292451	0.0257061	LILRB1/CD274/RSAD2/SERPING1/FCGR1A/FCER1G/C1QC/C2/C1QB/C1QA/IRF7/LILRB4/IL27	up
GOBP_RESPONSE_TO_COPPER_ION	4/225	28/12387	0.00154073	0.0296275	0.0260422	MT2A/MT1E/MT1X/AQP1	up
GOBP_ACTIVATION_OF_INNATE_IMMUNE_RESPONSE	11/225	210/12387	0.00158594	0.0300049	0.0263739	IFI35/FCN1/OAS1/ACOD1/IFIH1/ZBP1/RSAD2/OASL/AIM2/CD14/IRF7	up
GOBP_REGULATION_OF_VASCULATURE_DEVELOPMENT	11/225	210/12387	0.00158594	0.0300049	0.0263739	VASH1/STAT1/RRAS/WARS1/PML/CYBB/CX3CR1/SMAD1/C3AR1/SPHK1/AQP1	up
GOBP_POSITIVE_REGULATION_OF_CELL_ADHESION	16/225	385/12387	0.00179305	0.0336195	0.0295511	SMARCD3/LGALS1/LILRB1/FN1/CD274/RRAS/MYO10/DOCK1/IL15/AZU1/SOCS1/LILRB4/ELANE/PDCD1LG2/TGM2/ADGRG1	up
GOBP_CELLULAR_RESPONSE_TO_MOLECULE_OF_BACTERIAL_ORIGIN	10/225	182/12387	0.00180565	0.0336195	0.0295511	BPI/ACOD1/LILRB1/CD274/CMPK2/DEFA4/CX3CR1/CD14/PDCD1LG2/CCL3	up
GOBP_MONONUCLEAR_CELL_MIGRATION	9/225	152/12387	0.00182185	0.0336541	0.0295815	HSD3B7/TRPV4/TRPM2/SLAMF8/CX3CR1/C3AR1/GAS6/CCL3L3/CCL3	up
GOBP_NEGATIVE_REGULATION_OF_ACTIVATED_T_CELL_PROLIFERATION	3/225	14/12387	0.00185634	0.0340232	0.029906	CD274/LILRB4/PDCD1LG2	up
GOBP_DEFENSE_RESPONSE_TO_GRAM_NEGATIVE_BACTERIUM	5/225	49/12387	0.00188203	0.0342267	0.0300848	BPI/DEFA4/AZU1/ELANE/AQP1	up
GOBP_REGULATION_OF_LEUKOCYTE_CHEMOTAXIS	7/225	97/12387	0.00191259	0.0345148	0.0303381	TRPV4/TNFAIP6/SLAMF8/CX3CR1/C3AR1/GAS6/CCL3	up
GOBP_CELLULAR_RESPONSE_TO_INTERLEUKIN_1	6/225	72/12387	0.00193388	0.0346327	0.0304418	ACOD1/GBP1/ZBP1/GBP2/CCL3L3/CCL3	up
GOBP_REGULATION_OF_MYELOID_LEUKOCYTE_DIFFERENTIATION	7/225	98/12387	0.00202858	0.0360534	0.0316905	LILRB1/TNFAIP6/C1QC/IRF7/LILRB4/MAFB/CCL3	up
GOBP_NEGATIVE_REGULATION_OF_MYELOID_CELL_DIFFERENTIATION	6/225	73/12387	0.00207572	0.0366139	0.0321832	LILRB1/TNFAIP6/C1QC/LILRB4/MAFB/CCL3	up
GOBP_INNATE_IMMUNE_RESPONSE_ACTIVATING_SIGNALING_PATHWAY	10/225	186/12387	0.00211957	0.0371083	0.0326178	IFI35/FCN1/OAS1/ACOD1/IFIH1/RSAD2/OASL/AIM2/CD14/IRF7	up
GOBP_NEGATIVE_REGULATION_OF_RESPONSE_TO_EXTERNAL_STIMULUS	14/225	320/12387	0.00214845	0.0373352	0.0328172	SEMA3B/ARG2/OAS1/ACOD1/LILRB1/DUSP3/TNFAIP6/RHBDF2/SERPING1/SLAMF8/STAT2/PARP14/ISG15/ELANE	up
GOBP_GLIAL_CELL_MIGRATION	5/225	51/12387	0.00225148	0.0386761	0.0339958	RRAS/CX3CR1/AZU1/ADGRG1/CCL3	up
GOBP_POSITIVE_REGULATION_OF_LOCOMOTION	17/225	431/12387	0.00225858	0.0386761	0.0339958	SEMA3B/TRPV4/PDGFRB/FN1/CD274/TNFAIP6/RRAS/DOCK1/RHOC/CX3CR1/C3AR1/AZU1/SPHK1/GAS6/SHTN1/AQP1/CCL3	up
GOBP_KILLING_BY_HOST_OF_SYMBIONT_CELLS	3/225	15/12387	0.00228952	0.0389218	0.0342118	APOL1/AZU1/ELANE	up
GOBP_MYELOID_CELL_DIFFERENTIATION	15/225	360/12387	0.00241644	0.040784	0.0358487	LILRB1/LTBR/STAT1/TNFAIP6/PML/C1QC/IL15/BATF2/SOCS1/IRF7/LILRB4/ISG15/PRTN3/MAFB/CCL3	up
GOBP_REGULATION_OF_ENDOPEPTIDASE_ACTIVITY	12/225	256/12387	0.00251079	0.0420736	0.0369822	NGFR/PSME2/CST3/PCSK1N/IFI6/RHBDF2/PML/SERPING1/AIM2/GAS6/PSMB9/AQP1	up
GOBP_ANTIGEN_PROCESSING_AND_PRESENTATION_OF_PEPTIDE_ANTIGEN_VIA_MHC_CLASS_I	4/225	32/12387	0.00255683	0.0422417	0.0371299	FCGR1A/FCER1G/TAP1/IFI30	up
GOBP_COLLAGEN_CATABOLIC_PROCESS	4/225	32/12387	0.00255683	0.0422417	0.0371299	CST3/MMP19/CTSL/PRTN3	up
GOBP_COPPER_ION_HOMEOSTASIS	3/225	16/12387	0.00278037	0.0453243	0.0398395	MT2A/ANKRD9/SCO2	up
GOBP_BLOOD_VESSEL_MORPHOGENESIS	17/225	440/12387	0.00279722	0.0453243	0.0398395	TYMP/NGFR/VASH1/PDGFRB/FN1/STAT1/MMP19/RRAS/WARS1/PML/CYBB/CX3CR1/SMAD1/C3AR1/SPHK1/ADGRG1/AQP1	up
GOBP_B_CELL_MEDIATED_IMMUNITY	8/225	132/12387	0.00280138	0.0453243	0.0398395	SERPING1/FCGR1A/FCER1G/C1QC/C2/C1QB/C1QA/IRF7	up
GOBP_POSITIVE_REGULATION_OF_CHEMOTAXIS	7/225	104/12387	0.00284323	0.0456864	0.0401578	TRPV4/PDGFRB/CX3CR1/C3AR1/AZU1/GAS6/CCL3	up
GOBP_INTERFERON_BETA_PRODUCTION	5/225	54/12387	0.0029009	0.0460648	0.0404904	OAS1/LILRB1/IFIH1/IRF7/ISG15	up
GOBP_CHEMOKINE_PRODUCTION	6/225	78/12387	0.00290605	0.0460648	0.0404904	ARG2/OAS1/TRPV4/AZU1/LILRB4/ELANE	up
GOBP_CD4_POSITIVE_ALPHA_BETA_T_CELL_ACTIVATION	7/225	105/12387	0.00300037	0.0472407	0.041524	ARG2/NKG7/CD274/RSAD2/CTSL/SOCS1/IL27	up
GOBP_REGULATION_OF_OSTEOCLAST_DIFFERENTIATION	5/225	55/12387	0.00314466	0.0491825	0.0432308	LILRB1/TNFAIP6/LILRB4/MAFB/CCL3	up
GOBP_LYMPHOCYTE_CHEMOTAXIS	4/225	34/12387	0.00320544	0.049801	0.0437745	HSD3B7/GAS6/CCL3L3/CCL3	up
GOBP_SYNAPSE_ORGANIZATION	10/82	316/12387	4.25797e-05	0.0374191	0.0344367	SDK2/PPFIBP1/EPHA4/LAMA5/SYBU/CNKSR2/WNT7A/NLGN2/LRRN3/PRRT1	down
GOBP_HOMOPHILIC_CELL_ADHESION_VIA_PLASMA_MEMBRANE_ADHESION_MOLECULES	5/82	67/12387	7.86971e-05	0.0374191	0.0344367	SDK2/CELSR1/CDHR3/DSC1/PCDH9	down
GOBP_BEHAVIOR	11/82	412/12387	8.06446e-05	0.0374191	0.0344367	EPHA4/CAMK4/SCN3A/KIT/STRBP/NLGN2/CNTNAP2/GCNT4/NOG/PAX5/PRRT1	down

## Sheet: high vs control
Description	GeneRatio	BgRatio	pvalue	p.adjust	qvalue	geneID	regulation		p-values were adjusted using the Benjamini-Hochberg method.
GOBP_DEFENSE_RESPONSE_TO_BACTERIUM	59/874	190/12387	2.14361e-23	8.51444e-20	7.05813e-20	FGR/MPO/PGLYRP1/STAB1/LTF/GRN/CYBA/ARG2/OAS1/LYZ/NLRC4/MARCHF2/CTSG/BPI/ACP5/GSDMD/SLPI/IL1B/ROMO1/EMILIN2/STAB2/ANXA3/S100A8/PLAC8/LCN2/FCGR1A/SLAMF8/FCER1G/SIGLEC16/GBP2/GBP4/S100A9/S100A12/CAMP/DEFA4/CLEC4E/CLEC4D/NOD2/LPO/EVPL/RNASE2/RNASE3/AZU1/RNF213/SELP/GBP6/H2BC21/CASP4/ELANE/H2BC12/HLA-A/IGHA2/TLR9/DEFA3/AQP1/HP/H2BC8/H2BC6/H2BC7	up
GOBP_ANTIMICROBIAL_HUMORAL_RESPONSE	26/874	64/12387	3.65097e-14	7.25082e-11	6.01064e-11	PGLYRP1/LTF/LYZ/CTSG/ACOD1/SLPI/ROMO1/S100A9/S100A12/CAMP/DEFA4/NOD2/EVPL/RNASE2/RNASE3/AZU1/H2BC21/PRTN3/ELANE/H2BC12/HLA-A/IGHA2/DEFA3/H2BC8/H2BC6/H2BC7	up
GOBP_HUMORAL_IMMUNE_RESPONSE	39/874	150/12387	4.5014e-13	5.95985e-10	4.94048e-10	PGLYRP1/LTF/CD59/FCN1/LYZ/CTSG/ACOD1/C5/CLU/SLPI/IL1B/ROMO1/SERPING1/C1QC/C1R/S100A9/S100A12/CAMP/DEFA4/C2/NOD2/KRT1/EVPL/RNASE2/RNASE3/AZU1/C1QB/C1QA/H2BC21/PRTN3/ELANE/CR1L/H2BC12/HLA-A/IGHA2/DEFA3/H2BC8/H2BC6/H2BC7	up
GOBP_ANTIBACTERIAL_HUMORAL_RESPONSE	18/874	36/12387	4.27546e-12	4.18454e-09	3.46882e-09	LTF/CTSG/SLPI/CAMP/DEFA4/NOD2/EVPL/RNASE2/RNASE3/H2BC21/ELANE/H2BC12/HLA-A/IGHA2/DEFA3/H2BC8/H2BC6/H2BC7	up
GOBP_REGULATION_OF_INFLAMMATORY_RESPONSE	56/874	294/12387	5.26755e-12	4.18454e-09	3.46882e-09	FGR/PGLYRP1/HGF/GRN/SBNO2/IFI35/CST7/NLRC4/JAK2/OSM/LGALS1/MMP9/ACP5/ACOD1/WFDC1/MDK/TRPV4/MAPK14/BCL6/MMP8/TNFAIP6/ZBP1/IL1B/FFAR2/RHBDF2/IDO1/PPARG/CASP1/FURIN/S100A8/SNCA/PTGES/FCGR1A/PIK3AP1/GHRL/SLAMF8/S100A9/S100A12/AIM2/IL15/GPER1/NOD2/KRT1/NUPR1/SPHK1/SOCS3/FFAR3/PDE2A/LILRA5/CASP4/ELANE/SUCNR1/CARD16/GPX1/TLR9/CCL3	up
GOBP_DEFENSE_RESPONSE_TO_GRAM_POSITIVE_BACTERIUM	25/874	72/12387	7.3122e-12	4.52541e-09	3.75138e-09	FGR/PGLYRP1/LYZ/CTSG/ACP5/GSDMD/IL1B/ROMO1/STAB2/GBP2/GBP4/CAMP/DEFA4/NOD2/RNASE2/RNASE3/GBP6/H2BC21/CASP4/H2BC12/HLA-A/DEFA3/H2BC8/H2BC6/H2BC7	up
GOBP_ORGAN_OR_TISSUE_SPECIFIC_IMMUNE_RESPONSE	15/874	25/12387	7.97529e-12	4.52541e-09	3.75138e-09	LTF/FFAR2/CAMP/DEFA4/NOD2/RNASE2/RNASE3/H2BC21/FFAR3/C17orf99/H2BC12/DEFA3/H2BC8/H2BC6/H2BC7	up
GOBP_MYELOID_CELL_DIFFERENTIATION	62/874	360/12387	3.39364e-11	1.68494e-08	1.39675e-08	SLC4A1/TYROBP/LTF/HMGB3/SBNO2/FECH/FSTL3/CEACAM1/TESC/CEBPE/JAK2/MMP9/JAG1/GATA1/KLF1/LTBR/MAPK14/RHAG/TSPO2/VEGFA/BCL6/STAT1/MYB/INHBA/TNFAIP6/FAM210B/BMP2/PPARG/PML/DYRK3/BATF/H4C8/DMTN/C1QC/TAL1/TRIM58/IFI16/IL15/EPB42/BATF2/ROR2/AHSP/FAXDC2/OSCAR/JUNB/BPGM/FES/SOCS1/IRF7/LILRB4/PRTN3/SIGLEC15/MAFB/LILRB3/TRIM10/CLEC5A/H4C14/H4C12/H4C9/H4C5/H4C4/CCL3	up
GOBP_INNATE_IMMUNE_RESPONSE_IN_MUCOSA	12/874	17/12387	6.29877e-11	2.77986e-08	2.30439e-08	LTF/CAMP/DEFA4/NOD2/RNASE2/RNASE3/H2BC21/H2BC12/DEFA3/H2BC8/H2BC6/H2BC7	up
GOBP_POSITIVE_REGULATION_OF_DEFENSE_RESPONSE	61/874	361/12387	1.10266e-10	4.35579e-08	3.61078e-08	TYROBP/LTF/GRN/CYBA/IFI35/FCN1/OAS1/IRAK3/NLRC4/JAK2/OSM/LGALS1/RIOK3/ACOD1/MDK/TRPV4/IFIH1/IL18RAP/MMP8/ARG1/TRIM25/TRIM6/ZBP1/IRF1/IL1B/FFAR2/NECTIN2/IDO1/EMILIN2/FLOT2/RSAD2/CASP1/PARP9/S100A8/SNCA/TIFA/FCGR1A/GBP5/PIK3AP1/SIGLEC16/S100A9/S100A12/INAVA/IFI16/AIM2/IL15/CLEC4E/NOD2/CD300A/CD14/NUPR1/IRF7/FFAR3/PDE2A/LILRA5/TLR5/PLSCR1/CASP4/SUCNR1/TLR9/CCL3	up
GOBP_REGULATION_OF_PEPTIDASE_ACTIVITY	54/874	300/12387	1.20629e-10	4.35579e-08	3.61078e-08	TFPI/PLAUR/LTF/HGF/FAS/BAK1/GRN/NGFR/CST7/BIRC5/NLRC4/JAK2/PSME2/MMP9/PCSK1N/WFDC1/P2RX1/VEGFA/DHCR24/CTSD/CSTA/TNFSF10/SLPI/PRDX5/IFI6/RHBDF2/PPARG/CTSL/CASP1/PML/FURIN/NOL3/S100A8/SNCA/SERPING1/PINK1/S100A9/IFI16/AIM2/CTSB/GPER1/SIAH2/GAS6/MAPK12/SERPINA1/PSMB8/CARD16/PSENEN/FIS1/SPINK8/GPX1/PSMB9/AQP1/SERPINB10	up
GOBP_MYELOID_LEUKOCYTE_ACTIVATION	41/874	199/12387	3.32578e-10	1.10083e-07	9.12547e-08	FGR/TYROBP/GRN/SBNO2/IFI35/STXBP2/CST7/JAK2/CTSG/BPI/GATA1/LTBR/IL18RAP/PLA2G4A/MMP8/CLU/ADGRE2/NECTIN2/DYSF/ANXA3/SNCA/BATF/FCER1G/S100A12/CAMP/IL15/CLEC4D/CD300A/BATF2/ITGAM/AZU1/C1QA/SPHK1/FES/LILRB4/PLSCR1/SUCNR1/CD177/TLR9/MILR1/CCL3	up
GOBP_POSITIVE_REGULATION_OF_CYTOKINE_PRODUCTION	64/874	401/12387	4.44218e-10	1.35726e-07	1.12511e-07	FGR/TYROBP/HGF/CYBA/FCN1/OAS1/IRAK3/NLRC4/JAK2/OSM/RIOK3/SLC7A5/GSDMD/C5/MDK/TRPV4/MAPK14/IFIH1/STAT1/IL18R1/MMP8/CD274/CLU/TRIM6/IRF1/IL1B/FFAR2/IDO1/RSAD2/CASP1/FURIN/GBP5/BATF/FCER1G/APOA2/SIGLEC16/FZD5/INAVA/IFI16/AIM2/IL15/CYBB/CLEC4E/NOD2/AGPAT2/CD14/C3AR1/AZU1/HPSE/CD34/SPHK1/IRF7/FFAR3/LILRA5/TLR5/IL27/ELANE/PNP/HLA-A/ORM2/TLR9/STMP1/CLEC5A/CCL3	up
GOBP_NEGATIVE_REGULATION_OF_IMMUNE_SYSTEM_PROCESS	62/874	390/12387	9.88123e-10	2.65222e-07	2.19859e-07	FGR/PGLYRP1/TYROBP/LTF/HMGB3/GRN/FSTL3/CST7/CEACAM1/ARG2/CD59/OAS1/IRAK3/CTSG/BPI/RIOK3/ACP5/ACOD1/JAK3/C5/DUSP3/MDK/MAPK14/BCL6/LOXL3/GBP1/ARG1/CD274/INHBA/TNFAIP6/IRF1/RHBDF2/BST2/IDO1/LGALS3/TRIM21/PPARG/FURIN/SERPING1/SAMSN1/SLAMF8/APOA2/C1QC/IFI16/GPER1/NOD2/PRDX2/CD300A/STAT2/PARP14/SOCS1/LILRB4/PDCD1LG2/CR1L/MAFB/LILRB3/HLA-A/GPX1/TLR9/TARM1/MILR1/CCL3	up
GOBP_POSITIVE_REGULATION_OF_INFLAMMATORY_RESPONSE	29/874	115/12387	1.00159e-09	2.65222e-07	2.19859e-07	GRN/IFI35/NLRC4/JAK2/OSM/LGALS1/MDK/TRPV4/MMP8/ZBP1/IL1B/FFAR2/IDO1/CASP1/S100A8/SNCA/FCGR1A/S100A9/S100A12/AIM2/IL15/NUPR1/FFAR3/PDE2A/LILRA5/CASP4/SUCNR1/TLR9/CCL3	up
GOBP_ANTIMICROBIAL_HUMORAL_IMMUNE_RESPONSE_MEDIATED_BY_ANTIMICROBIAL_PEPTIDE	17/874	42/12387	1.08309e-09	2.68878e-07	2.22889e-07	PGLYRP1/LTF/ROMO1/S100A9/S100A12/CAMP/DEFA4/NOD2/EVPL/RNASE3/H2BC21/ELANE/H2BC12/DEFA3/H2BC8/H2BC6/H2BC7	up
GOBP_RESPONSE_TO_VIRUS	56/874	339/12387	1.56314e-09	3.65224e-07	3.02756e-07	FGR/OAS1/IRAK3/JAK2/MARCHF2/RIOK3/ACOD1/BNIP3L/ACTA2/MAPK14/IFIH1/STAT1/GBP3/GBP1/NPC2/IFIT3/CLU/TRIM25/TRIM6/ZBP1/IRF1/IL1B/IFI6/BST2/TRIM21/TRIM22/RSAD2/RTP4/CASP1/IFI44L/IFI44/PARP9/PML/IFITM3/MOV10/IFI16/AIM2/MST1R/IL15/HTRA1/VWCE/RNASE2/STAT2/BCL2L1/AZU1/FOSL1/EXOSC4/DDX60L/IRF7/IFITM1/HYAL3/PLSCR1/IL27/IFIT1B/TLR9/DEFA3	up
GOBP_POSITIVE_REGULATION_OF_RESPONSE_TO_EXTERNAL_STIMULUS	68/874	458/12387	2.89302e-09	6.38394e-07	5.29203e-07	TYROBP/LTF/GRN/CYBA/IFI35/SCARF1/FCN1/OAS1/IRAK3/NLRC4/JAK2/OSM/LGALS1/RIOK3/ACOD1/MDK/TRPV4/VEGFA/PDGFRB/IFIH1/IL18RAP/MMP8/ARG1/TRIM25/TRIM6/ZBP1/IRF1/IL1B/FFAR2/NECTIN2/IDO1/EMILIN2/FLOT2/RSAD2/CASP1/PARP9/S100A8/SNCA/TIFA/FCGR1A/GBP5/PIK3AP1/GHRL/SIGLEC16/S100A9/S100A12/INAVA/IFI16/AIM2/IL15/CLEC4E/NOD2/CD300A/CD14/C3AR1/AZU1/NUPR1/GAS6/IRF7/FFAR3/PDE2A/LILRA5/TLR5/PLSCR1/CASP4/SUCNR1/TLR9/CC…	up
GOBP_REGULATION_OF_VIRAL_ENTRY_INTO_HOST_CELL	15/874	35/12387	4.0513e-09	8.46935e-07	7.02076e-07	FCN1/LGALS1/SNX3/TRIM25/TRIM6/NECTIN2/TRIM21/TRIM22/FURIN/IFITM3/LY6E/TRIM58/PTX3/IFITM1/TRIM10	up
GOBP_INTERLEUKIN_1_PRODUCTION	25/874	94/12387	4.3832e-09	8.70504e-07	7.21613e-07	TYROBP/CEACAM1/ARG2/NLRC4/JAK2/ACP5/GSDMD/CASP1/PML/GBP5/GHRL/FZD5/INAVA/IFI16/AIM2/NOD2/AZU1/SPHK1/GAS6/LILRB4/LILRA5/CARD16/ORM2/STMP1/CCL3	up
GOBP_REGULATION_OF_BIOLOGICAL_PROCESS_INVOLVED_IN_SYMBIOTIC_INTERACTION	17/874	46/12387	5.68366e-09	1.07502e-06	8.91152e-07	LTF/FCN1/LGALS1/SNX3/ARG1/TRIM25/TRIM6/NECTIN2/TRIM21/TRIM22/FURIN/IFITM3/LY6E/TRIM58/PTX3/IFITM1/TRIM10	up
GOBP_RESPONSE_TO_MOLECULE_OF_BACTERIAL_ORIGIN	48/874	279/12387	6.17746e-09	1.11531e-06	9.24551e-07	MPO/LTF/SBNO2/MAOB/IRAK3/CEBPE/JAK2/TSPO/CTSG/BPI/GATA1/ACP5/ACOD1/SLC7A5/MAPK14/ARG1/CD274/TRIM6/SLPI/IL1B/LOXL1/IDO1/GCH1/CMPK2/CASP1/S100A8/SNCA/ADM/ALPL/S100A9/FZD5/INAVA/CAMP/HPGD/DEFA4/C2/NOD2/PRDX2/CD14/SELP/ELANE/PDCD1LG2/TAP2/CARD16/TLR9/DEFA3/CD24/CCL3	up
GOBP_RESPONSE_TO_INTERFERON_BETA	13/874	28/12387	1.36158e-08	2.35139e-06	1.94921e-06	OAS1/CDC34/ACOD1/STAT1/TRIM6/IRF1/BST2/XAF1/IFITM3/IFI16/AIM2/IFITM1/PLSCR1	up
GOBP_RESPONSE_TO_TYPE_II_INTERFERON	26/874	107/12387	1.69629e-08	2.74083e-06	2.27204e-06	STXBP2/JAK2/ACOD1/STAT1/GBP1/ARG1/IRF1/BST2/GCH1/TRIM21/PPARG/CASP1/PARP9/RAB20/IFITM3/SNCA/GBP5/CXCL16/GBP2/GBP4/PARP14/GBP6/IFITM1/SLC26A6/CCL3L3/CCL3	up
GOBP_DEFENSE_RESPONSE_TO_GRAM_NEGATIVE_BACTERIUM	17/874	49/12387	1.7251e-08	2.74083e-06	2.27204e-06	LTF/LYZ/CTSG/BPI/GSDMD/ROMO1/CAMP/DEFA4/RNASE2/RNASE3/AZU1/SELP/ELANE/H2BC12/TLR9/DEFA3/AQP1	up
GOBP_PROTEIN_LOCALIZATION_TO_CENP_A_CONTAINING_CHROMATIN	8/874	10/12387	2.35972e-08	3.60493e-06	2.98834e-06	CENPA/H4C8/H4C14/H4C12/H4C9/H4C5/H2AC8/H4C4	up
GOBP_CIRCULATORY_SYSTEM_PROCESS	59/874	395/12387	2.69329e-08	3.90113e-06	3.23388e-06	SLC38A5/NEDD4L/CYBA/SLC2A3/SLC1A3/CEACAM1/JAK2/CYB5R3/CTSG/SLC7A5/SLC1A5/SCN1B/ACTA2/P2RX1/TRPV4/VEGFA/HRH2/STAT1/ECE1/SLC2A1/KCNJ2/OPRL1/ATP1B2/GCH1/PPARG/EMILIN2/KL/MYBPC3/MYOF/TPM1/SLC2A5/GSTO1/ADM/SERPING1/CLIC2/GHRL/CACNA1D/GPER1/SCN3B/NAV2/C3AR1/AZU1/OLR1/CD34/KCNE5/AGTRAP/KCNG2/SLC2A4/GAS6/FFAR3/PDE2A/SLC6A9/KEL/MYL4/RYR2/SUCNR1/TBC1D8/SMTNL1/GPX1	up
GOBP_REGULATION_OF_ENDOPEPTIDASE_ACTIVITY	44/874	256/12387	2.75004e-08	3.90113e-06	3.23388e-06	PLAUR/LTF/HGF/FAS/BAK1/NGFR/CST7/BIRC5/NLRC4/JAK2/PSME2/MMP9/PCSK1N/P2RX1/VEGFA/DHCR24/CTSD/TNFSF10/PRDX5/IFI6/RHBDF2/PPARG/CASP1/PML/FURIN/NOL3/S100A8/SNCA/SERPING1/S100A9/IFI16/AIM2/GPER1/SIAH2/GAS6/SERPINA1/PSMB8/CARD16/PSENEN/FIS1/GPX1/PSMB9/AQP1/SERPINB10	up
GOBP_DEFENSE_RESPONSE_TO_SYMBIONT	44/874	257/12387	3.09868e-08	4.24412e-06	3.51821e-06	OAS1/MARCHF2/RIOK3/ACOD1/BNIP3L/IFIH1/STAT1/GBP3/GBP1/IFIT3/TRIM25/TRIM6/ZBP1/IRF1/IL1B/IFI6/BST2/TRIM21/TRIM22/RSAD2/RTP4/CASP1/IFI44L/PARP9/PML/IFITM3/MOV10/IFI16/AIM2/IL15/HTRA1/RNASE2/STAT2/BCL2L1/AZU1/EXOSC4/DDX60L/IRF7/IFITM1/PLSCR1/IL27/IFIT1B/TLR9/DEFA3	up
GOBP_REGULATION_OF_RESPONSE_TO_BIOTIC_STIMULUS	59/874	401/12387	4.67415e-08	6.18858e-06	5.13009e-06	FGR/TYROBP/LTF/GRN/CYBA/IFI35/CEACAM1/ARG2/FCN1/OAS1/IRAK3/NLRC4/RIOK3/ACOD1/IFIH1/STAT1/IL18RAP/ARG1/CD274/TRIM25/TRIM6/ZBP1/IRF1/IL1B/FFAR2/NECTIN2/TRIM21/PPARG/EMILIN2/FLOT2/RSAD2/CASP1/PARP9/TIFA/SERPING1/GBP5/PIK3AP1/SLAMF8/SIGLEC16/INAVA/IFI16/AIM2/IL15/HTRA1/CLEC4E/NOD2/PRDX2/CD300A/EVPL/CD14/STAT2/PARP14/IRF7/TLR5/PLSCR1/IL27/CARD16/HLA-A/TLR9	up
GOBP_NEUROINFLAMMATORY_RESPONSE	18/874	59/12387	6.45459e-08	8.2702e-06	6.85567e-06	TYROBP/GRN/CST7/JAK2/MMP9/MMP8/CLU/IL1B/SMO/SNCA/ITGAM/AZU1/BPGM/C1QA/NUPR1/SPHK1/TLR9/CCL3	up
GOBP_RESPONSE_TO_FUNGUS	15/874	43/12387	1.10639e-07	1.37331e-05	1.13842e-05	MPO/LTF/BAK1/CTSG/ARG1/ZBP1/S100A8/S100A9/S100A12/PTX3/DEFA4/CLEC4E/CLEC4D/ELANE/DEFA3	up
GOBP_REGULATION_OF_IMMUNE_EFFECTOR_PROCESS	50/874	326/12387	1.37568e-07	1.65582e-05	1.37261e-05	FGR/PGLYRP1/TYROBP/GRN/STXBP2/CEACAM1/CD59/FCN1/ICAM1/IRAK3/GATA1/ACP5/SLC7A5/JAK3/BCL6/LOXL3/IL18R1/IL18RAP/ARG1/TRIM6/IL1B/FFAR2/ADGRE2/NECTIN2/BST2/LGALS3/RSAD2/SERPING1/FCGR1A/BATF/SLAMF8/APOA2/FZD5/INAVA/NOD2/CD300A/EVPL/ITGAM/JUNB/FES/FFAR3/LILRB4/C17orf99/IL27/CR1L/TAP2/HLA-C/CD177/HLA-A/TLR9	up
GOBP_DEFENSE_RESPONSE_TO_FUNGUS	13/874	33/12387	1.4952e-07	1.74675e-05	1.44798e-05	MPO/LTF/CTSG/ARG1/ZBP1/S100A8/S100A9/S100A12/DEFA4/CLEC4E/CLEC4D/ELANE/DEFA3	up
GOBP_REGULATION_OF_CYSTEINE_TYPE_ENDOPEPTIDASE_ACTIVITY	35/874	194/12387	2.18233e-07	2.43049e-05	2.01478e-05	PLAUR/LTF/HGF/FAS/BAK1/NGFR/CST7/BIRC5/NLRC4/JAK2/MMP9/P2RX1/VEGFA/DHCR24/CTSD/TNFSF10/PRDX5/IFI6/PPARG/CASP1/PML/NOL3/S100A8/SNCA/S100A9/IFI16/AIM2/GPER1/SIAH2/GAS6/CARD16/FIS1/GPX1/PSMB9/AQP1	up
GOBP_GLIAL_CELL_ACTIVATION	15/874	45/12387	2.20287e-07	2.43049e-05	2.01478e-05	TYROBP/GRN/CST7/JAK2/MMP8/CLU/IL1B/SMO/SNCA/ITGAM/AZU1/C1QA/SPHK1/TLR9/CCL3	up
GOBP_MYELOID_LEUKOCYTE_DIFFERENTIATION	34/874	187/12387	2.68312e-07	2.88036e-05	2.38771e-05	TYROBP/LTF/SBNO2/FSTL3/CEACAM1/TESC/CEBPE/MMP9/GATA1/LTBR/MAPK14/VEGFA/INHBA/TNFAIP6/BMP2/PPARG/BATF/C1QC/TAL1/IFI16/IL15/BATF2/ROR2/OSCAR/JUNB/FES/SOCS1/IRF7/LILRB4/PRTN3/SIGLEC15/MAFB/LILRB3/CCL3	up
GOBP_NEGATIVE_REGULATION_OF_IMMUNE_RESPONSE	31/874	162/12387	2.79088e-07	2.91721e-05	2.41825e-05	FGR/PGLYRP1/GRN/CEACAM1/ARG2/CD59/OAS1/IRAK3/ACOD1/JAK3/MAPK14/BCL6/LOXL3/ARG1/RHBDF2/LGALS3/TRIM21/PPARG/FURIN/SERPING1/SAMSN1/SLAMF8/IFI16/NOD2/CD300A/STAT2/PARP14/LILRB4/CR1L/HLA-A/GPX1	up
GOBP_REGULATION_OF_HEMOPOIESIS	52/874	353/12387	2.86945e-07	2.92242e-05	2.42257e-05	PGLYRP1/TYROBP/LTF/HMGB3/FSTL3/CEACAM1/SMARCD3/TESC/LGALS1/JAG1/GATA1/JAK3/MDK/MAPK14/VNN1/BCL6/LOXL3/STAT1/MYB/INHBA/TNFAIP6/FAM210B/IRF1/LGALS3/IL15RA/BATF/H4C8/SLAMF8/C1QC/TAL1/IL15/PRDX2/ROR2/FAXDC2/JUNB/FES/GAS6/SOCS1/IRF7/LILRB4/SIGLEC15/IL27/PNP/MAFB/LILRB3/TLR9/H4C14/H4C12/H4C9/H4C5/H4C4/CCL3	up
GOBP_REACTIVE_OXYGEN_SPECIES_METABOLIC_PROCESS	34/874	188/12387	3.05924e-07	3.03782e-05	2.51824e-05	MPO/TYROBP/CYBA/MAOB/ARG2/HBQ1/TSPO/ACP5/ACOD1/FOXM1/MAPK14/PDGFRB/GADD45A/MMP8/ROMO1/PRDX5/IFI6/GCH1/SNCA/PINK1/CBR1/INAVA/CYBB/NCF1C/LPO/PRDX2/ITGAM/SH3PXD2B/AKR1C1/CD177/HBM/HBD/GPX1/HP	up
GOBP_REGULATION_OF_PHAGOCYTOSIS	21/874	86/12387	3.66636e-07	3.5519e-05	2.94439e-05	FGR/CYBA/FCN1/SNX3/IL1B/IL15RA/DYSF/FCGR1A/FCER1G/APOA2/PTX3/IL15/C2/NOD2/CD300A/AZU1/SPHK1/GAS6/PLSCR1/PRTN3/TGM2	up
GOBP_NEGATIVE_REGULATION_OF_PEPTIDASE_ACTIVITY	28/874	141/12387	4.75799e-07	4.44948e-05	3.68845e-05	TFPI/PLAUR/LTF/HGF/CST7/BIRC5/MMP9/PCSK1N/WFDC1/VEGFA/DHCR24/CSTA/SLPI/PRDX5/IFI6/NOL3/SNCA/SERPING1/IFI16/CTSB/SIAH2/GAS6/SERPINA1/CARD16/SPINK8/GPX1/AQP1/SERPINB10	up
GOBP_NEGATIVE_REGULATION_OF_RESPONSE_TO_EXTERNAL_STIMULUS	48/874	320/12387	4.81691e-07	4.44948e-05	3.68845e-05	FGR/TFPI/PGLYRP1/PLAUR/SEMA3B/LTF/HGF/GRN/CST7/FAP/CEACAM1/ARG2/OAS1/IRAK3/RIOK3/ACP5/ACOD1/WFDC1/C5/DUSP3/MDK/MAPK14/ARG1/TNFAIP6/RHBDF2/TRIM21/PPARG/FURIN/SERPING1/GHRL/SLAMF8/IFI16/GPER1/HTRA1/NOD2/KRT1/PRDX2/STAT2/PARP14/CD34/KREMEN1/SOCS3/SEMA4A/ELANE/GRIN3A/CARD16/HLA-A/GPX1	up
GOBP_HYDROGEN_PEROXIDE_METABOLIC_PROCESS	14/874	43/12387	7.76215e-07	7.00711e-05	5.80861e-05	MPO/CYBA/MAOB/HBQ1/PRDX5/SNCA/PINK1/CYBB/LPO/PRDX2/HBM/HBD/GPX1/HP	up
GOBP_COMPLEMENT_ACTIVATION	13/874	38/12387	1.01392e-06	8.94957e-05	7.41884e-05	CD59/FCN1/C5/CLU/IL1B/SERPING1/C1QC/C1R/C2/KRT1/C1QB/C1QA/CR1L	up
GOBP_NEGATIVE_REGULATION_OF_VIRAL_PROCESS	19/874	77/12387	1.10554e-06	9.52473e-05	7.89563e-05	LTF/FCN1/OAS1/SNX3/IFIH1/STAT1/TRIM25/TRIM6/SLPI/BST2/TRIM21/RSAD2/IFITM3/LY6E/IFI16/PTX3/IFITM1/PLSCR1/TRIM10	up
GOBP_BIOLOGICAL_PROCESS_INVOLVED_IN_SYMBIOTIC_INTERACTION	40/874	253/12387	1.12705e-06	9.52473e-05	7.89563e-05	PGLYRP1/LTF/FCN1/ICAM1/JAK2/LGALS1/APOL1/CTSG/SLC1A5/HPN/SNX3/ARG1/TRIM25/TRIM6/ROMO1/NECTIN2/TRIM21/TRIM22/CTSL/FURIN/IFITM3/DYNLT1/STOM/LY6E/TRIM58/PTX3/CAMP/CTSB/CDK1/BCL2L1/AZU1/BSG/GAS6/IFITM1/PLSCR1/ELANE/TRIM10/GPX1/CLEC5A/CCL3	up
GOBP_NEGATIVE_REGULATION_OF_DEFENSE_RESPONSE	35/874	209/12387	1.36188e-06	0.000112336	9.31225e-05	FGR/PGLYRP1/HGF/GRN/CST7/CEACAM1/ARG2/OAS1/IRAK3/RIOK3/ACP5/ACOD1/WFDC1/MDK/MAPK14/ARG1/TNFAIP6/RHBDF2/TRIM21/PPARG/FURIN/SERPING1/GHRL/SLAMF8/IFI16/GPER1/HTRA1/NOD2/KRT1/STAT2/PARP14/SOCS3/ELANE/HLA-A/GPX1	up
GOBP_REGULATION_OF_VIRAL_PROCESS	27/874	140/12387	1.38582e-06	0.000112336	9.31225e-05	LTF/FCN1/OAS1/LGALS1/SNX3/IFIH1/STAT1/TRIM25/TRIM6/SLPI/NECTIN2/BST2/TRIM21/TRIM22/RSAD2/FURIN/IFITM3/DYNLT1/STOM/LY6E/TRIM58/IFI16/PTX3/RAD23A/IFITM1/PLSCR1/TRIM10	up
GOBP_RESPONSE_TO_WOUNDING	58/874	434/12387	1.62031e-06	0.000128717	0.000106702	TFPI/SLC4A1/PLAUR/TYROBP/GRN/SCARF1/FAP/SLC1A3/CEACAM1/CD59/JAK2/TSPO/CTSG/GATA1/WFDC1/ACTA2/P2RX1/ST3GAL4/MDK/WNT5B/MAPK14/VEGFA/PDGFRB/PLA2G4A/ARG1/INHBA/PPARG/EMILIN2/MYOF/TPM1/PTPRF/S100A8/ADM/SERPING1/RHOC/DMTN/FCER1G/TREML1/KRT1/PRDX2/EVPL/CDK1/LRG1/HPSE/CD34/SELP/CD151/GAS6/KREMEN1/RTN4RL2/PLSCR1/SERPINA1/POU5F1/MFSD2B/CLIC1/GPX1/AQP1/INSL3	up
GOBP_LEUKOCYTE_ACTIVATION_INVOLVED_IN_INFLAMMATORY_RESPONSE	13/874	40/12387	1.97362e-06	0.00015371	0.00012742	TYROBP/GRN/CST7/JAK2/MMP8/CLU/SNCA/ITGAM/AZU1/C1QA/SPHK1/TLR9/CCL3	up
GOBP_NEGATIVE_REGULATION_OF_CYSTEINE_TYPE_ENDOPEPTIDASE_ACTIVITY	18/874	73/12387	2.1366e-06	0.000160124	0.000132736	PLAUR/LTF/HGF/CST7/BIRC5/MMP9/VEGFA/DHCR24/PRDX5/IFI6/NOL3/SNCA/IFI16/SIAH2/GAS6/CARD16/GPX1/AQP1	up
GOBP_NEGATIVE_REGULATION_OF_MYELOID_CELL_DIFFERENTIATION	18/874	73/12387	2.1366e-06	0.000160124	0.000132736	LTF/HMGB3/FSTL3/CEACAM1/MYB/INHBA/TNFAIP6/H4C8/C1QC/LILRB4/MAFB/LILRB3/H4C14/H4C12/H4C9/H4C5/H4C4/CCL3	up
GOBP_PROTEIN_LOCALIZATION_TO_CHROMOSOME_CENTROMERIC_REGION	12/874	35/12387	2.58347e-06	0.000190028	0.000157526	CENPA/H4C8/CDT1/CDK1/HASPIN/AURKB/H4C14/H4C12/H4C9/H4C5/H2AC8/H4C4	up
GOBP_REGULATION_OF_INNATE_IMMUNE_RESPONSE	47/874	330/12387	2.80937e-06	0.000202888	0.000168186	FGR/TYROBP/LTF/GRN/CYBA/IFI35/CEACAM1/FCN1/OAS1/IRAK3/NLRC4/RIOK3/ACOD1/IFIH1/IL18RAP/ARG1/TRIM25/TRIM6/ZBP1/IRF1/FFAR2/NECTIN2/TRIM21/PPARG/FLOT2/RSAD2/CASP1/PARP9/TIFA/SERPING1/GBP5/PIK3AP1/SLAMF8/INAVA/IFI16/AIM2/CLEC4E/NOD2/CD300A/CD14/STAT2/PARP14/IRF7/TLR5/PLSCR1/HLA-A/TLR9	up
GOBP_ENTRY_INTO_HOST	25/874	129/12387	3.08619e-06	0.000218899	0.000181459	FCN1/ICAM1/LGALS1/SLC1A5/SNX3/TRIM25/TRIM6/NECTIN2/TRIM21/TRIM22/CTSL/FURIN/IFITM3/DYNLT1/LY6E/TRIM58/PTX3/CTSB/CDK1/BSG/GAS6/IFITM1/PLSCR1/TRIM10/CLEC5A	up
GOBP_NEGATIVE_REGULATION_OF_VIRAL_LIFE_CYCLE	9/874	20/12387	3.43645e-06	0.000239466	0.000198508	FCN1/SNX3/TRIM25/BST2/IFITM3/LY6E/PTX3/IFITM1/TRIM10	up
GOBP_TUMOR_NECROSIS_FACTOR_SUPERFAMILY_CYTOKINE_PRODUCTION	27/874	147/12387	3.68478e-06	0.000252344	0.000209183	TYROBP/LTF/CYBA/ARG2/OAS1/IRAK3/JAK2/TSPO/BPI/ACP5/IFIH1/MMP8/CD274/CLU/GHRL/FZD5/CYBB/NOD2/CD14/AZU1/CD34/GAS6/LILRB4/LILRA5/ORM2/TLR9/CCL3	up
GOBP_LEUKOCYTE_MEDIATED_IMMUNITY	49/874	354/12387	3.93028e-06	0.000264595	0.000219338	FGR/TYROBP/SLAMF7/STXBP2/CEACAM1/ICAM1/CTSG/JAG1/GATA1/JAK3/C5/BCL6/IL18R1/IL18RAP/ARG1/CLU/IL1B/ADGRE2/NECTIN2/BST2/RSAD2/ANXA3/SERPING1/FCGR1A/BATF/FCER1G/C1QC/C1R/FZD5/C2/NOD2/CD300A/ITGAM/AZU1/C1QB/C1QA/FES/IRF7/LILRB4/C17orf99/ELANE/CR1L/TAP2/HLA-C/CD177/HLA-A/TLR9/MILR1/CCL3	up
GOBP_REGULATION_OF_MYELOID_CELL_DIFFERENTIATION	30/874	174/12387	4.17988e-06	0.000276708	0.00022938	TYROBP/LTF/HMGB3/FSTL3/CEACAM1/TESC/JAG1/GATA1/MAPK14/STAT1/MYB/INHBA/TNFAIP6/FAM210B/H4C8/C1QC/TAL1/ROR2/FAXDC2/FES/IRF7/LILRB4/MAFB/LILRB3/H4C14/H4C12/H4C9/H4C5/H4C4/CCL3	up
GOBP_NEGATIVE_REGULATION_OF_MEGAKARYOCYTE_DIFFERENTIATION	7/874	12/12387	4.91789e-06	0.000320227	0.000265456	MYB/H4C8/H4C14/H4C12/H4C9/H4C5/H4C4	up
GOBP_NEGATIVE_REGULATION_OF_ENDOPEPTIDASE_ACTIVITY	22/874	108/12387	5.12933e-06	0.000325917	0.000270172	PLAUR/LTF/HGF/CST7/BIRC5/MMP9/PCSK1N/VEGFA/DHCR24/PRDX5/IFI6/NOL3/SNCA/SERPING1/IFI16/SIAH2/GAS6/SERPINA1/CARD16/GPX1/AQP1/SERPINB10	up
GOBP_POSITIVE_REGULATION_OF_INTERLEUKIN_1_PRODUCTION	16/874	63/12387	5.16938e-06	0.000325917	0.000270172	TYROBP/NLRC4/JAK2/GSDMD/CASP1/GBP5/FZD5/INAVA/IFI16/AIM2/NOD2/AZU1/LILRA5/ORM2/STMP1/CCL3	up
GOBP_PHAGOCYTOSIS	33/874	203/12387	5.27317e-06	0.000327266	0.000271291	FGR/TYROBP/MARCO/MSR1/CYBA/FCN1/CEBPE/LIMK1/SNX3/IL1B/IL15RA/DYSF/ANXA3/RAB20/FCGR1A/DOCK1/FCER1G/APOA2/PTX3/MST1R/IL15/C2/NOD2/CD300A/ITGAM/CD14/AZU1/SPHK1/GAS6/PLSCR1/PRTN3/ELANE/TGM2	up
GOBP_MACROPHAGE_ACTIVATION	19/874	85/12387	5.40576e-06	0.000327743	0.000271686	TYROBP/GRN/SBNO2/IFI35/CST7/JAK2/BPI/PLA2G4A/MMP8/CLU/DYSF/SNCA/ITGAM/AZU1/C1QA/SPHK1/SUCNR1/TLR9/CCL3	up
GOBP_HYDROGEN_PEROXIDE_CATABOLIC_PROCESS	10/874	26/12387	5.44588e-06	0.000327743	0.000271686	MPO/HBQ1/PRDX5/SNCA/LPO/PRDX2/HBM/HBD/GPX1/HP	up
GOBP_POSITIVE_REGULATION_OF_RESPONSE_TO_BIOTIC_STIMULUS	41/874	280/12387	6.0688e-06	0.00035978	0.000298244	TYROBP/LTF/GRN/CYBA/IFI35/FCN1/OAS1/IRAK3/NLRC4/RIOK3/ACOD1/IFIH1/IL18RAP/ARG1/CD274/TRIM25/TRIM6/ZBP1/IRF1/FFAR2/NECTIN2/EMILIN2/FLOT2/RSAD2/CASP1/PARP9/TIFA/GBP5/PIK3AP1/SIGLEC16/INAVA/IFI16/AIM2/CLEC4E/NOD2/CD300A/CD14/IRF7/TLR5/PLSCR1/TLR9	up
GOBP_NEGATIVE_REGULATION_OF_CYTOKINE_PRODUCTION	37/874	242/12387	6.30532e-06	0.000368305	0.00030531	PGLYRP1/TYROBP/LTF/HGF/CEACAM1/ARG2/OAS1/IRAK3/TSPO/BPI/ACP5/ACOD1/JAK3/BCL6/GBP1/MMP8/ARG1/CD274/INHBA/SRGN/BST2/IDO1/PML/FURIN/GHRL/APOA2/NOD2/CD34/GAS6/LILRB4/LILRA5/ANXA4/ELANE/PDCD1LG2/CARD16/TLR9/CD24	up
GOBP_GRANULOCYTE_ACTIVATION	13/874	44/12387	6.53514e-06	0.000374395	0.000310358	TYROBP/GRN/STXBP2/CTSG/IL18RAP/ANXA3/FCER1G/CAMP/IL15/CD300A/ITGAM/CD177/CCL3	up
GOBP_COLLAGEN_CATABOLIC_PROCESS	11/874	32/12387	6.59809e-06	0.000374395	0.000310358	FAP/ADAMTS2/MMP9/MMP8/MMP19/CTSL/ADAMTS14/FURIN/ADAM15/CTSB/PRTN3	up
GOBP_GRANULOCYTE_MIGRATION	22/874	110/12387	7.0174e-06	0.000390411	0.000323635	MDK/TRPV4/TNFAIP6/IL1B/ADGRE2/MPP1/LGALS3/S100A8/ITGA9/SLAMF8/FCER1G/S100A9/S100A12/NOD2/CD300A/C3AR1/BSG/FUT4/PRTN3/CD177/CCL3L3/CCL3	up
GOBP_CELL_KILLING	27/874	152/12387	7.07693e-06	0.000390411	0.000323635	PGLYRP1/TYROBP/LTF/SLAMF7/STXBP2/CEACAM1/CD59/ICAM1/LYZ/CTSG/IL18RAP/ARG1/ROMO1/NECTIN2/FCGR1A/S100A12/DEFA4/ITGAM/BCL2L1/AZU1/ELANE/CR1L/H2BC12/TAP2/HLA-C/HLA-A/DEFA3	up
GOBP_CELLULAR_RESPONSE_TO_TYPE_II_INTERFERON	19/874	87/12387	7.76022e-06	0.000422241	0.000350021	STXBP2/JAK2/ACOD1/STAT1/GBP1/ARG1/IRF1/PPARG/CASP1/PARP9/RAB20/GBP5/GBP2/GBP4/PARP14/GBP6/SLC26A6/CCL3L3/CCL3	up
GOBP_NEGATIVE_REGULATION_OF_VIRAL_ENTRY_INTO_HOST_CELL	8/874	17/12387	8.1478e-06	0.000437339	0.000362537	FCN1/SNX3/TRIM25/IFITM3/LY6E/PTX3/IFITM1/TRIM10	up
GOBP_ACUTE_INFLAMMATORY_RESPONSE	18/874	80/12387	8.62534e-06	0.000456798	0.000378668	OSM/TFR2/VNN1/IL1B/FFAR2/APOL2/KL/S100A8/PTGES/FCGR1A/APOA2/NUPR1/FFAR3/PLSCR1/SERPINA1/ELANE/ORM2/HP	up
GOBP_ACTIVATION_OF_IMMUNE_RESPONSE	56/874	438/12387	9.52328e-06	0.000497717	0.000412587	FGR/TYROBP/LTF/CYBA/IFI35/CEACAM1/CD59/FCN1/OAS1/IRAK3/NLRC4/RIOK3/BMX/ACOD1/LIMK1/C5/DUSP3/IFIH1/GBP1/CLU/TRIM25/ZBP1/IRF1/IL1B/FFAR2/NECTIN2/LGALS3/FLOT2/RSAD2/CASP1/TIFA/SERPING1/PIK3AP1/FCER1G/C1QC/C1R/INAVA/IFI16/AIM2/C2/CLEC4E/NOD2/KRT1/CD300A/CD14/C3AR1/C1QB/C1QA/IRF7/LILRB4/TLR5/PLSCR1/CR1L/HLA-A/IGHA2/TLR9	up
GOBP_NEGATIVE_REGULATION_OF_HEMOPOIESIS	19/874	89/12387	1.10004e-05	0.000567448	0.000470392	PGLYRP1/LTF/HMGB3/FSTL3/CEACAM1/JAK3/MDK/BCL6/LOXL3/INHBA/TNFAIP6/IRF1/C1QC/PRDX2/SOCS1/LILRB4/MAFB/LILRB3/CCL3	up
GOBP_NEUTROPHIL_MIGRATION	19/874	90/12387	1.30378e-05	0.000663926	0.000550369	MDK/TNFAIP6/IL1B/MPP1/LGALS3/S100A8/ITGA9/SLAMF8/FCER1G/S100A9/S100A12/NOD2/C3AR1/BSG/FUT4/PRTN3/CD177/CCL3L3/CCL3	up
GOBP_KILLING_OF_CELLS_OF_ANOTHER_ORGANISM	9/874	23/12387	1.37807e-05	0.000692871	0.000574363	PGLYRP1/LTF/LYZ/ROMO1/S100A12/DEFA4/BCL2L1/H2BC12/DEFA3	up
GOBP_POSITIVE_REGULATION_OF_DNA_BINDING_TRANSCRIPTION_FACTOR_ACTIVITY	34/874	223/12387	1.57795e-05	0.000783453	0.000649452	LTF/PPP2R5B/IRAK3/NLRC4/JAK2/STK3/VEGFA/IL18R1/IL18RAP/CLU/TRIM25/TRIM6/IL1B/BMP2/SMO/TRIM21/PPARG/TRIM22/FLOT2/BEX1/ANXA3/S100A8/FZD1/PINK1/TRIM58/S100A9/S100A12/AIM2/NOD2/CYTL1/FOSL1/SPHK1/CARD16/TLR9	up
GOBP_NEGATIVE_REGULATION_OF_CELL_ACTIVATION	30/874	186/12387	1.63737e-05	0.000802917	0.000665587	FGR/PGLYRP1/TYROBP/HMGB3/GRN/CST7/CEACAM1/ARG2/CTSG/BPI/JAK3/DUSP3/MDK/BCL6/LOXL3/ARG1/CD274/INHBA/IRF1/IDO1/LGALS3/SAMSN1/GPER1/PRDX2/CD300A/SOCS1/LILRB4/PDCD1LG2/TARM1/MILR1	up
GOBP_NEGATIVE_REGULATION_OF_LYMPHOCYTE_ACTIVATION	25/874	143/12387	2.03489e-05	0.000985682	0.000817091	FGR/PGLYRP1/TYROBP/HMGB3/CEACAM1/ARG2/CTSG/JAK3/DUSP3/MDK/BCL6/LOXL3/ARG1/CD274/INHBA/IRF1/IDO1/LGALS3/SAMSN1/PRDX2/CD300A/SOCS1/LILRB4/PDCD1LG2/TARM1	up
GOBP_RESPONSE_TO_TOXIC_SUBSTANCE	29/874	179/12387	2.06895e-05	0.000990104	0.000820758	MPO/MGST1/BAK1/RAD51/MAOB/GUCY2C/HBQ1/PDGFRB/ARG1/PRDX5/MPST/GCH1/PTGES/GSTO1/CLIC2/PINK1/S100A9/LPO/PRDX2/SCN9A/CDK1/NUPR1/TYMS/GJC2/HBM/HBD/GPX1/HP/CCL3	up
GOBP_BLOOD_VESSEL_MORPHOGENESIS	55/874	440/12387	2.19912e-05	0.00103987	0.000862012	ITGA2B/E2F2/STAB1/HGF/TYMP/BAK1/GRN/NGFR/FAP/CEACAM1/JAG1/KLF5/C5/HTATIP2/MDK/MAPK14/VEGFA/SPARC/PDGFRB/STAT1/GADD45A/MMP19/IL1B/RRAS/SMO/E2F8/SAT1/PPARG/EMILIN2/STAB2/ANXA3/WARS1/PML/ADAM15/ADM/GHRL/TAL1/FZD5/CAMP/HPGD/CYBB/KRT1/SMAD1/JUNB/LRG1/C3AR1/BSG/EGFL7/HPSE/RNF213/CD34/SPHK1/SEMA4A/GPX1/AQP1	up
GOBP_IMPORT_ACROSS_PLASMA_MEMBRANE	24/874	135/12387	2.22538e-05	0.0010399	0.00086204	SLC38A5/SLC2A3/SLC1A3/SLC7A5/SLC1A5/P2RX1/TRPV4/TSPO2/SLC2A1/ARG1/KCNJ2/ATP1B2/SLC24A4/TRPM2/SLC2A5/ACSL1/CACNA1D/KCNJ15/KCNK5/SCN9A/SLC6A9/SLC22A4/CACNA1E/SLC12A8	up
GOBP_ERYTHROCYTE_HOMEOSTASIS	23/874	127/12387	2.41192e-05	0.00111397	0.000923436	SLC4A1/FECH/JAK2/GATA1/KLF1/MAPK14/RHAG/TSPO2/VEGFA/BCL6/STAT1/MYB/INHBA/FAM210B/DYRK3/DMTN/TAL1/TRIM58/EPB42/AHSP/BPGM/MAFB/TRIM10	up
GOBP_FIBROBLAST_PROLIFERATION	18/874	86/12387	2.47786e-05	0.00113127	0.000937779	NGFR/CDC6/E2F1/PDGFRB/E2F8/PML/CCNA2/CD300A/CDK1/NUPR1/SPHK1/PARP10/GAS6/S100A6/IFI30/GPX1/AQP1/DACH1	up
GOBP_REGENERATION	24/874	136/12387	2.52548e-05	0.00113991	0.00094494	HGF/BAK1/GRN/SCARF1/JAK2/TSPO/GATA1/KLF5/SLC7A5/MDK/OMG/ANXA3/PTPRF/ADAM15/CCNA2/ADM/APOA2/CDK1/NINJ2/TYMS/GAS6/KREMEN1/RTN4RL2/GPX1	up
GOBP_BIOLOGICAL_PROCESS_INVOLVED_IN_INTERACTION_WITH_HOST	28/874	172/12387	2.61244e-05	0.00116591	0.000966493	PGLYRP1/LTF/FCN1/ICAM1/LGALS1/SLC1A5/SNX3/TRIM25/TRIM6/NECTIN2/TRIM21/TRIM22/CTSL/FURIN/IFITM3/DYNLT1/LY6E/TRIM58/PTX3/CTSB/CDK1/BCL2L1/BSG/GAS6/IFITM1/PLSCR1/TRIM10/CLEC5A	up
GOBP_POSITIVE_REGULATION_OF_CELL_DEATH	60/874	498/12387	2.85903e-05	0.0012479	0.00103446	TYROBP/FAS/BAK1/GRN/NGFR/FAP/NLRC4/MAP3K20/JAK2/CDC34/GADD45B/LGALS1/TSPO/MMP9/E2F1/STK3/BNIP3L/SEPTIN4/HTATIP2/LTBR/VNN1/PDGFRB/BCL6/GADD45A/CTSD/CD274/CLU/TNFSF10/INHBA/G0S2/ZBP1/BMP2/ALDH1A2/GADD45G/IDO1/PPARG/EMILIN2/CTSL/PML/TRPM2/ADAMTSL4/S100A8/SNCA/ADM/ATF3/S100A9/HPGD/GPER1/HTRA1/HTRA4/ITGAM/UBB/C1QA/FOSL1/NUPR1/TGM2/FIS1/HBD/HP/CCL3	up
GOBP_DIGESTIVE_SYSTEM_PROCESS	15/874	64/12387	2.87213e-05	0.0012479	0.00103446	TYMP/MDK/HRH2/OPRL1/SLC2A5/UGCG/GHRL/APOA2/TFF3/INAVA/NOD2/AKR1C1/SLC26A6/TLR9/AQP1	up
GOBP_IMPORT_INTO_CELL	28/874	173/12387	2.91229e-05	0.0012479	0.00103446	SLC38A5/SLC2A3/SLC1A3/SLC7A5/SLC1A5/TFR2/P2RX1/SLC6A12/TRPV4/TSPO2/SLC2A1/ARG1/KCNJ2/ATP1B2/SLC24A4/SLC27A2/TRPM2/SLC2A5/SNCA/ACSL1/CACNA1D/KCNJ15/KCNK5/SCN9A/SLC6A9/SLC22A4/CACNA1E/SLC12A8	up
GOBP_MYELOID_CELL_ACTIVATION_INVOLVED_IN_IMMUNE_RESPONSE	18/874	87/12387	2.92182e-05	0.0012479	0.00103446	FGR/TYROBP/GRN/SBNO2/IFI35/STXBP2/GATA1/ADGRE2/DYSF/ANXA3/FCER1G/CD300A/ITGAM/FES/SUCNR1/CD177/MILR1/CCL3	up
GOBP_NEGATIVE_REGULATION_OF_INFLAMMATORY_RESPONSE	22/874	120/12387	2.9605e-05	0.00125097	0.001037	FGR/PGLYRP1/HGF/GRN/CST7/ACP5/ACOD1/WFDC1/MDK/MAPK14/TNFAIP6/RHBDF2/PPARG/FURIN/GHRL/SLAMF8/GPER1/NOD2/KRT1/SOCS3/ELANE/GPX1	up
GOBP_COMPLEMENT_ACTIVATION_CLASSICAL_PATHWAY	9/874	25/12387	3.02929e-05	0.00126656	0.00104993	C5/CLU/SERPING1/C1QC/C1R/C2/C1QB/C1QA/CR1L	up
GOBP_KILLING_BY_HOST_OF_SYMBIONT_CELLS	7/874	15/12387	3.30919e-05	0.00136918	0.00113499	APOL1/CTSG/ARG1/ROMO1/CAMP/AZU1/ELANE	up
GOBP_CELLULAR_RESPONSE_TO_INTERFERON_BETA	8/874	20/12387	3.48791e-05	0.00142825	0.00118396	OAS1/CDC34/ACOD1/STAT1/TRIM6/IRF1/IFI16/AIM2	up
GOBP_NEGATIVE_REGULATION_OF_IMMUNE_EFFECTOR_PROCESS	20/874	105/12387	3.81823e-05	0.00154755	0.00128286	PGLYRP1/GRN/CEACAM1/CD59/IRAK3/ACP5/JAK3/BCL6/LOXL3/ARG1/BST2/LGALS3/SERPING1/SLAMF8/APOA2/NOD2/CD300A/LILRB4/CR1L/HLA-A	up
GOBP_REGULATION_OF_MONOATOMIC_ION_TRANSPORT	49/874	387/12387	4.41922e-05	0.00177304	0.00146978	BAK1/NEDD4L/CYBA/ATP2C2/MAOB/TESC/TSPO/MMP9/KCND1/CA2/JAK3/SCN1B/P2RX1/RCVRN/PDGFRB/KCNJ2/OPRL1/ATP1B2/LGALS3/CD63/COX17/PML/SNCA/STOM/GSTO1/CLIC2/CACNA1D/KCNJ15/PINK1/KCNK5/GPER1/CYBB/SCN3B/SCN9A/KCNE5/CRACR2B/KCNG2/KCNH7/STAC3/LILRA5/SESTD1/SLC6A9/KEL/CACNA1E/RYR2/GJC2/CLIC1/TLR9/CCL3	up
GOBP_WOUND_HEALING	44/874	335/12387	4.49692e-05	0.00178618	0.00148067	TFPI/SLC4A1/PLAUR/FAP/CEACAM1/CD59/JAK2/CTSG/GATA1/WFDC1/ACTA2/P2RX1/ST3GAL4/WNT5B/MAPK14/VEGFA/PDGFRB/PLA2G4A/PPARG/EMILIN2/MYOF/TPM1/S100A8/SERPING1/RHOC/DMTN/FCER1G/TREML1/KRT1/PRDX2/EVPL/LRG1/HPSE/CD34/SELP/CD151/GAS6/PLSCR1/SERPINA1/MFSD2B/CLIC1/GPX1/AQP1/INSL3	up
GOBP_POSITIVE_REGULATION_OF_REACTIVE_OXYGEN_SPECIES_METABOLIC_PROCESS	14/874	59/12387	4.55537e-05	0.00179148	0.00148506	TYROBP/CYBA/TSPO/ACOD1/MAPK14/PDGFRB/GADD45A/MMP8/ROMO1/SNCA/CBR1/ITGAM/AKR1C1/CD177	up
GOBP_HEMOSTASIS	29/874	187/12387	4.75841e-05	0.00185298	0.00153605	TFPI/SLC4A1/PLAUR/FAP/CEACAM1/CD59/JAK2/CTSG/GATA1/P2RX1/ST3GAL4/MAPK14/PLA2G4A/NFE2/EMILIN2/SERPING1/DMTN/FCER1G/TREML1/KRT1/PRDX2/HPSE/CD34/SELP/GAS6/PLSCR1/SERPINA1/MFSD2B/CLIC1	up
GOBP_REGULATION_OF_CELL_CELL_ADHESION	50/874	399/12387	4.85097e-05	0.00187069	0.00155073	PLAUR/FSTL3/CEACAM1/ARG2/SMARCD3/CEACAM6/JAK2/LGALS1/CTSG/JAG1/TNFSF13B/JAK3/DUSP3/ST3GAL4/MDK/TRPV4/MAPK14/VNN1/VEGFA/BCL6/LOXL3/IGFBP2/ARG1/CD274/IRF1/IL1B/BMP2/IDO1/LGALS3/EMILIN2/FLOT2/MYO10/DMTN/SPTA1/IL15/NOD2/PRDX2/CD300A/SELP/SOCS1/LILRB4/GCNT1/FUT4/ELANE/PDCD1LG2/PNP/MFSD2B/HLA-A/TARM1/CD24	up
GOBP_REGULATION_OF_LEUKOCYTE_DIFFERENTIATION	38/874	276/12387	5.32222e-05	0.00201375	0.00166932	PGLYRP1/TYROBP/LTF/HMGB3/FSTL3/CEACAM1/SMARCD3/TESC/LGALS1/JAK3/MDK/VNN1/BCL6/LOXL3/INHBA/TNFAIP6/IRF1/LGALS3/IL15RA/BATF/SLAMF8/C1QC/TAL1/IL15/PRDX2/ROR2/JUNB/FES/GAS6/SOCS1/IRF7/LILRB4/IL27/PNP/MAFB/LILRB3/TLR9/CCL3	up
GOBP_CELL_ACTIVATION_INVOLVED_IN_IMMUNE_RESPONSE	36/874	256/12387	5.32335e-05	0.00201375	0.00166932	FGR/PGLYRP1/TYROBP/GRN/SBNO2/IFI35/STXBP2/CEACAM1/ICAM1/LGALS1/GATA1/JAK3/MDK/BCL6/LOXL3/IL18R1/MYB/ADGRE2/LGALS3/DYSF/ANXA3/BATF/FCER1G/CLEC4E/CLEC4D/CD300A/ITGAM/JUNB/FES/C17orf99/SEMA4A/IL27/SUCNR1/CD177/MILR1/CCL3	up
GOBP_GAS_TRANSPORT	7/874	16/12387	5.5254e-05	0.00207046	0.00171633	HBQ1/CA2/RHAG/BPGM/HBM/HBD/AQP1	up
GOBP_CYTOKINE_PRODUCTION_INVOLVED_IN_IMMUNE_RESPONSE	20/874	108/12387	5.80659e-05	0.00215549	0.00178682	IRAK3/ACP5/SLC7A5/JAK3/BCL6/IL18R1/ARG1/TRIM6/IL1B/FFAR2/BST2/RSAD2/APOA2/FZD5/INAVA/NOD2/FFAR3/LILRB4/HLA-A/TLR9	up
GOBP_REGULATION_OF_VASCULATURE_DEVELOPMENT	31/874	210/12387	6.93184e-05	0.00254938	0.00211333	E2F2/STAB1/HGF/GRN/CEACAM1/C5/HTATIP2/MDK/VEGFA/SPARC/STAT1/GADD45A/IL1B/RRAS/PPARG/EMILIN2/ANXA3/WARS1/PML/ADM/GHRL/CAMP/CYBB/KRT1/SMAD1/LRG1/C3AR1/CD34/SPHK1/SEMA4A/AQP1	up
GOBP_NEGATIVE_REGULATION_OF_PROTEOLYSIS	32/874	220/12387	7.11733e-05	0.00259358	0.00214998	TFPI/PLAUR/LTF/HGF/GABARAPL2/CST7/BIRC5/MMP9/PCSK1N/WFDC1/VEGFA/DHCR24/CSTA/SLPI/PRDX5/IFI6/TRIM21/DNAJC1/PML/NOL3/SNCA/SERPING1/IFI16/CTSB/SIAH2/GAS6/SERPINA1/CARD16/SPINK8/GPX1/AQP1/SERPINB10	up
GOBP_DIGESTION	15/874	69/12387	7.32349e-05	0.00264445	0.00219214	TYMP/MDK/HRH2/OPRL1/SLC2A5/UGCG/GHRL/APOA2/TFF3/INAVA/NOD2/AKR1C1/SLC26A6/TLR9/AQP1	up
GOBP_RESPONSE_TO_MECHANICAL_STIMULUS	26/874	164/12387	7.93564e-05	0.00282775	0.00234409	MPO/FAS/BAK1/CYBA/SLC1A3/RETN/HPN/MDK/TRPV4/LTBR/MAPK14/STAT1/IGFBP2/GADD45A/SLC2A1/KCNJ2/IRF1/IL1B/CASP1/CASP5/SCN9A/FOSL1/PDE2A/TLR5/RYR2/AQP1	up
GOBP_MONOATOMIC_ION_HOMEOSTASIS	54/874	450/12387	7.9735e-05	0.00282775	0.00234409	SLC4A1/CYB561/LTF/BAK1/GRN/XK/CYBA/ATP2C2/FECH/CA12/SLC1A3/CA2/TFR2/P2RX1/FAM20A/TRPV4/RHAG/STEAP3/KCNJ2/MT2A/ATP1B2/KL/TMEM165/RAB20/SLC24A4/PML/NOL3/TRPM2/S100A8/SNCA/SLC25A37/LCN2/GSTO1/ADM/CLIC2/ANKRD9/SLAMF8/ALPL/S100A9/GPER1/EPB42/BOLA2B/GRINA/GLRX5/ELANE/SLC9A8/KEL/RYR2/TGM2/FIS1/SLC12A8/SLC26A6/CCL3/SCO2	up
GOBP_CELLULAR_RESPONSE_TO_MECHANICAL_STIMULUS	14/874	62/12387	8.16871e-05	0.00287134	0.00238023	FAS/BAK1/CYBA/LTBR/GADD45A/SLC2A1/KCNJ2/IRF1/IL1B/CASP1/CASP5/PDE2A/TLR5/AQP1	up
GOBP_REGULATION_OF_MEGAKARYOCYTE_DIFFERENTIATION	9/874	28/12387	8.44722e-05	0.00293452	0.0024326	TESC/MYB/H4C8/FAXDC2/H4C14/H4C12/H4C9/H4C5/H4C4	up
GOBP_MYELOID_LEUKOCYTE_MIGRATION	27/874	174/12387	8.49621e-05	0.00293452	0.0024326	CTSG/C5/MDK/TRPV4/VEGFA/TNFAIP6/IL1B/ADGRE2/MPP1/LGALS3/S100A8/ITGA9/SLAMF8/FCER1G/S100A9/S100A12/NOD2/CD300A/ROR2/C3AR1/AZU1/BSG/FUT4/PRTN3/CD177/CCL3L3/CCL3	up
GOBP_NEGATIVE_REGULATION_OF_CELL_CYCLE_PROCESS	37/874	272/12387	8.5968e-05	0.0029425	0.00243922	RAD51/PPP2R5B/GTSE1/BIRC5/MAP3K20/CLSPN/CDC45/CDC6/E2F1/BABAM1/MAPK14/BCL6/FBXO6/MIIP/NEK2/INHBA/ZWINT/E2F8/ESPL1/CDK5RAP2/PARP9/PML/TICRR/HORMAD1/SPC25/FBXO43/SPC24/GPER1/PLK1/CDT1/ATF5/CDK1/HASPIN/AURKB/MUC1/KANK2/GJC2	up
GOBP_NEGATIVE_REGULATION_OF_RESPONSE_TO_BIOTIC_STIMULUS	20/874	111/12387	8.6675e-05	0.0029425	0.00243922	LTF/GRN/CEACAM1/ARG2/OAS1/IRAK3/RIOK3/ACOD1/ARG1/TRIM21/PPARG/SERPING1/SLAMF8/IFI16/HTRA1/PRDX2/STAT2/PARP14/CARD16/HLA-A	up
GOBP_RELEASE_OF_CYTOCHROME_C_FROM_MITOCHONDRIA	13/874	55/12387	8.84316e-05	0.0029767	0.00246757	PLAUR/HGF/BAK1/MMP9/CLU/TNFSF10/IFI6/NOL3/PINK1/GPER1/BCL2L1/FIS1/GPX1	up
GOBP_REGULATION_OF_REACTIVE_OXYGEN_SPECIES_METABOLIC_PROCESS	21/874	120/12387	9.02735e-05	0.00301316	0.00249779	TYROBP/CYBA/ARG2/TSPO/ACP5/ACOD1/FOXM1/MAPK14/PDGFRB/GADD45A/MMP8/ROMO1/GCH1/SNCA/PINK1/CBR1/PRDX2/ITGAM/AKR1C1/CD177/HP	up
GOBP_MONONUCLEAR_CELL_DIFFERENTIATION	50/874	409/12387	9.15697e-05	0.00303096	0.00251254	PGLYRP1/HMGB3/BAK1/SMARCD3/LGALS1/GATA1/TNFSF13B/LYL1/JAK3/MDK/LTBR/VNN1/VEGFA/BCL6/LOXL3/IL18R1/MYB/INHBA/IRF1/IL1B/LGALS3/PPARG/RSAD2/IL15RA/CTSL/TRPM2/BATF/SLAMF8/FCER1G/FZD5/IFI16/IL15/CLEC4E/CLEC4D/PRDX2/BATF2/JUNB/FES/ADGRG3/GAS6/SOCS1/IRF7/LILRB4/C17orf99/SEMA4A/PRTN3/IL27/PNP/MAFB/TLR9	up
GOBP_ADAPTIVE_IMMUNE_RESPONSE_BASED_ON_SOMATIC_RECOMBINATION_OF_IMMUNE_RECEPTORS_BUILT_FROM_IMMUNOGLOBULIN_SUPERFAMILY_DOMAINS	37/874	274/12387	0.000100316	0.00329301	0.00272978	CEACAM1/JAK2/JAG1/TNFSF13B/JAK3/C5/BCL6/LOXL3/IL18R1/PLA2G4A/ARG1/CD274/CLU/IL1B/NECTIN2/RSAD2/SERPING1/FCGR1A/BATF/FCER1G/C1QC/C1R/FZD5/C2/NOD2/JUNB/C1QB/C1QA/IRF7/LILRB4/C17orf99/SEMA4A/IL27/CR1L/TAP2/HLA-C/HLA-A	up
GOBP_INTERLEUKIN_10_PRODUCTION	13/874	56/12387	0.000107835	0.00348208	0.0028865	TYROBP/HGF/JAK3/MMP8/CD274/IDO1/INAVA/NOD2/CD34/LILRB4/LILRA5/PDCD1LG2/TLR9	up
GOBP_INNATE_IMMUNE_RESPONSE_ACTIVATING_SIGNALING_PATHWAY	28/874	186/12387	0.000108705	0.00348208	0.0028865	TYROBP/LTF/CYBA/IFI35/FCN1/OAS1/IRAK3/NLRC4/RIOK3/ACOD1/IFIH1/TRIM25/IRF1/FFAR2/FLOT2/RSAD2/CASP1/TIFA/PIK3AP1/INAVA/AIM2/CLEC4E/NOD2/CD300A/CD14/IRF7/TLR5/TLR9	up
GOBP_REGULATION_OF_ADAPTIVE_IMMUNE_RESPONSE	28/874	186/12387	0.000108705	0.00348208	0.0028865	CEACAM1/JAK2/TNFSF13B/JAK3/BCL6/LOXL3/IL18R1/PLA2G4A/ARG1/CD274/IRF1/IL1B/NECTIN2/RSAD2/FCGR1A/SAMSN1/BATF/FZD5/NOD2/JUNB/IRF7/LILRB4/C17orf99/IL27/CR1L/TAP2/HLA-C/HLA-A	up
GOBP_TAXIS	50/874	412/12387	0.000110059	0.00349725	0.00289908	PLAUR/SEMA3B/HGF/TYMP/NGFR/HSD3B7/CTSG/SCN1B/C5/DUSP3/MDK/TRPV4/MAPK14/VEGFA/PDGFRB/UNC5A/ECE1/CCRL2/TNFAIP6/IL1B/FFAR2/ADGRE2/SMO/MPP1/LGALS3/TRPM2/RAB13/S100A8/ITGA9/SLAMF8/FCER1G/CXCL16/NEXN/S100A9/S100A12/NFASC/NOD2/RNASE2/RNASE3/C3AR1/AZU1/BSG/FOSL1/FES/GAS6/SEMA4A/ELANE/SUCNR1/CCL3L3/CCL3	up
GOBP_LEUKOCYTE_CHEMOTAXIS	27/874	177/12387	0.000114275	0.00357921	0.00296703	HSD3B7/CTSG/C5/MDK/TRPV4/VEGFA/TNFAIP6/IL1B/FFAR2/ADGRE2/MPP1/LGALS3/TRPM2/S100A8/ITGA9/SLAMF8/FCER1G/CXCL16/S100A9/S100A12/NOD2/C3AR1/AZU1/BSG/GAS6/CCL3L3/CCL3	up
GOBP_NEGATIVE_REGULATION_OF_CYTOKINE_PRODUCTION_INVOLVED_IN_IMMUNE_RESPONSE	9/874	29/12387	0.00011488	0.00357921	0.00296703	IRAK3/ACP5/JAK3/BCL6/ARG1/BST2/APOA2/NOD2/LILRB4	up
GOBP_REGULATION_OF_CHROMOSOME_SEGREGATION	21/874	122/12387	0.000115342	0.00357921	0.00296703	SMARCD3/BIRC5/MAP3K20/CDC6/NCAPG/NCAPH/ZWINT/ESPL1/CDK5RAP2/KIF2C/HORMAD1/MKI67/SPC25/SPC24/PLK1/CDT1/UBE2C/RMI2/HASPIN/AURKB/PLSCR1	up
GOBP_LEUKOCYTE_CELL_CELL_ADHESION	44/874	350/12387	0.00012654	0.00389624	0.00322983	CEACAM1/ARG2/SMARCD3/ICAM1/JAK2/LGALS1/CTSG/TNFSF13B/JAK3/DUSP3/ST3GAL4/MDK/VNN1/BCL6/LOXL3/IGFBP2/ARG1/CD274/IRF1/IL1B/IDO1/LGALS3/FLOT2/S100A8/S100A9/SPTA1/IL15/NOD2/PRDX2/CD300A/LRG1/OLR1/SELP/SOCS1/LILRB4/GCNT1/FUT4/ELANE/PDCD1LG2/PNP/CD177/HLA-A/TARM1/CD24	up
GOBP_REGULATION_OF_TRANSMEMBRANE_TRANSPORT	49/874	404/12387	0.000130527	0.00398811	0.00330599	BAK1/NEDD4L/CYBA/CLTCL1/TESC/MMP9/KCND1/SLC7A5/CA2/SCN1B/GRB10/P2RX1/MAPK14/ARG1/KCNJ2/OPRL1/IL1B/RTN2/ATP1B2/CD63/COX17/PML/SNCA/STOM/GSTO1/ACSL1/CLIC2/CACNA1D/KCNJ15/PINK1/KCNK5/GPER1/CYBB/SCN3B/SCN9A/KCNE5/KCNG2/KCNH7/STAC3/SESTD1/SHISA7/SLC6A9/KEL/CACNA1E/RYR2/GJC2/CLIC1/SLC26A6/TLR9	up
GOBP_ERYTHROCYTE_DEVELOPMENT	10/874	36/12387	0.00013632	0.00413332	0.00342636	SLC4A1/GATA1/RHAG/BCL6/FAM210B/DMTN/TAL1/TRIM58/EPB42/BPGM	up
GOBP_NEGATIVE_REGULATION_OF_HYDROLASE_ACTIVITY	32/874	228/12387	0.000141387	0.00425447	0.00352679	TFPI/PLAUR/LTF/HGF/CST7/BIRC5/MMP9/PCSK1N/WFDC1/VEGFA/DHCR24/CSTA/SLPI/PRDX5/IFI6/LGALS3/SORT1/NOL3/SNCA/SERPING1/APOA2/IFI16/PTX3/CTSB/SIAH2/GAS6/SERPINA1/CARD16/SPINK8/GPX1/AQP1/SERPINB10	up
GOBP_EXTRACELLULAR_MATRIX_DISASSEMBLY	11/874	43/12387	0.00014353	0.00427204	0.00354135	CAPG/FAP/CTSG/MMP9/HPN/MMP8/MMP19/FURIN/ADAM15/SH3PXD2B/ELANE	up
GOBP_REGULATION_OF_FIBROBLAST_PROLIFERATION	15/874	73/12387	0.000144122	0.00427204	0.00354135	NGFR/CDC6/E2F1/PDGFRB/PML/CCNA2/CD300A/NUPR1/SPHK1/PARP10/GAS6/S100A6/IFI30/AQP1/DACH1	up
GOBP_ACTIVATION_OF_INNATE_IMMUNE_RESPONSE	30/874	210/12387	0.00016451	0.00484026	0.00401238	TYROBP/LTF/CYBA/IFI35/FCN1/OAS1/IRAK3/NLRC4/RIOK3/ACOD1/IFIH1/TRIM25/ZBP1/IRF1/FFAR2/FLOT2/RSAD2/CASP1/TIFA/PIK3AP1/INAVA/IFI16/AIM2/CLEC4E/NOD2/CD300A/CD14/IRF7/TLR5/TLR9	up
GOBP_REGULATION_OF_RELEASE_OF_CYTOCHROME_C_FROM_MITOCHONDRIA	11/874	44/12387	0.000179329	0.00523746	0.00434165	PLAUR/HGF/BAK1/MMP9/CLU/TNFSF10/NOL3/PINK1/GPER1/BCL2L1/GPX1	up
GOBP_CELLULAR_RESPONSE_TO_MOLECULE_OF_BACTERIAL_ORIGIN	27/874	182/12387	0.000183596	0.00532293	0.0044125	LTF/SBNO2/CEBPE/JAK2/TSPO/CTSG/BPI/GATA1/ACOD1/SLC7A5/MAPK14/ARG1/CD274/IL1B/CMPK2/CASP1/FZD5/CAMP/DEFA4/NOD2/PRDX2/CD14/PDCD1LG2/CARD16/TLR9/DEFA3/CCL3	up
GOBP_POSITIVE_REGULATION_OF_PEPTIDASE_ACTIVITY	24/874	154/12387	0.000193021	0.00555564	0.00460541	FAS/BAK1/GRN/NGFR/NLRC4/JAK2/PSME2/P2RX1/CTSD/TNFSF10/PPARG/CTSL/CASP1/PML/S100A8/SNCA/PINK1/S100A9/IFI16/AIM2/GPER1/MAPK12/PSENEN/FIS1	up
GOBP_NEUTROPHIL_CHEMOTAXIS	15/874	75/12387	0.00019793	0.00561605	0.00465549	MDK/TNFAIP6/IL1B/MPP1/LGALS3/S100A8/ITGA9/FCER1G/S100A9/S100A12/NOD2/C3AR1/BSG/CCL3L3/CCL3	up
GOBP_LEUKOCYTE_MIGRATION	39/874	304/12387	0.000197948	0.00561605	0.00465549	ICAM1/HSD3B7/CTSG/C5/ST3GAL4/MDK/TRPV4/VEGFA/TNFAIP6/IL1B/FFAR2/ADGRE2/MPP1/LGALS3/ITGA7/TRPM2/S100A8/ITGA9/SLAMF8/FCER1G/CXCL16/S100A9/S100A12/NOD2/CD300A/ROR2/C3AR1/AZU1/BSG/CD34/SELP/GAS6/GCNT1/FUT4/PRTN3/ELANE/CD177/CCL3L3/CCL3	up
GOBP_NEGATIVE_REGULATION_OF_INTERLEUKIN_10_PRODUCTION	7/874	19/12387	0.000201717	0.00567402	0.00470354	TYROBP/JAK3/MMP8/CD274/IDO1/LILRB4/PDCD1LG2	up
GOBP_LIPID_LOCALIZATION	42/874	336/12387	0.000202848	0.00567402	0.00470354	SLC4A1/GRAMD1B/MSR1/ATP9A/STOML1/CEACAM1/CETP/GRAMD1A/TSPO/APOL4/APOL1/NME4/ATP8B4/RETN/PLIN3/TSPO2/PLA2G4A/SLC2A1/NPC2/CLU/SLC66A2/INHBA/IL1B/FFAR2/APOL2/PPARG/SLC27A2/FURIN/UGCG/PTGES/ACSL1/GHRL/APOA2/SLC51A/RNF213/ABCA13/OSBP2/AKR1C1/PLSCR1/MFSD2B/FIS1/APOL6	up
GOBP_GRANULOCYTE_CHEMOTAXIS	17/874	92/12387	0.000210126	0.0058365	0.00483823	MDK/TRPV4/TNFAIP6/IL1B/ADGRE2/MPP1/LGALS3/S100A8/ITGA9/FCER1G/S100A9/S100A12/NOD2/C3AR1/BSG/CCL3L3/CCL3	up
GOBP_NEGATIVE_REGULATION_OF_CELL_CYCLE	42/874	337/12387	0.000216438	0.00590037	0.00489118	RAD51/PPP2R5B/GTSE1/BIRC5/MAP3K20/CLSPN/CDC45/CDC6/E2F1/BABAM1/MAPK14/BCL6/FBXO6/MIIP/NEK2/INHBA/ZWINT/CDKN2C/BMP2/E2F8/ESPL1/CDK5RAP2/PARP9/PML/TICRR/HORMAD1/SPC25/FBXO43/SPC24/HPGD/GPER1/PLK1/CDT1/ATF5/CDK1/NUPR1/HASPIN/AURKB/MUC1/MAPK12/KANK2/GJC2	up
GOBP_ACUTE_PHASE_RESPONSE	8/874	25/12387	0.000218068	0.00590037	0.00489118	TFR2/IL1B/APOL2/PTGES/PLSCR1/SERPINA1/ORM2/HP	up
GOBP_INORGANIC_ION_HOMEOSTASIS	47/874	391/12387	0.000219789	0.00590037	0.00489118	CYB561/LTF/BAK1/XK/CYBA/ATP2C2/FECH/CA12/SLC1A3/TFR2/P2RX1/FAM20A/TRPV4/RHAG/STEAP3/KCNJ2/MT2A/ATP1B2/KL/TMEM165/SLC24A4/PML/NOL3/TRPM2/S100A8/SNCA/SLC25A37/LCN2/GSTO1/ADM/CLIC2/ANKRD9/ALPL/S100A9/GPER1/EPB42/BOLA2B/GRINA/GLRX5/ELANE/KEL/RYR2/TGM2/FIS1/SLC12A8/CCL3/SCO2	up
GOBP_LEUKOCYTE_MIGRATION_INVOLVED_IN_INFLAMMATORY_RESPONSE	6/874	14/12387	0.000222624	0.00590037	0.00489118	MDK/FFAR2/S100A8/SLAMF8/S100A9/ELANE	up
GOBP_POSITIVE_REGULATION_OF_HOMOTYPIC_CELL_CELL_ADHESION	6/874	14/12387	0.000222624	0.00590037	0.00489118	PLAUR/JAK2/CTSG/EMILIN2/DMTN/MFSD2B	up
GOBP_REGULATION_OF_DEFENSE_RESPONSE_TO_BACTERIUM	6/874	14/12387	0.000222624	0.00590037	0.00489118	GRN/CYBA/ARG2/EMILIN2/SIGLEC16/NOD2	up
GOBP_HUMORAL_IMMUNE_RESPONSE_MEDIATED_BY_CIRCULATING_IMMUNOGLOBULIN	10/874	38/12387	0.000222824	0.00590037	0.00489118	C5/CLU/SERPING1/C1QC/C1R/C2/NOD2/C1QB/C1QA/CR1L	up
GOBP_MYELOID_CELL_HOMEOSTASIS	24/874	156/12387	0.000235852	0.006204	0.00514287	SLC4A1/BAK1/FECH/JAK2/GATA1/KLF1/MAPK14/RHAG/TSPO2/VEGFA/BCL6/STAT1/MYB/INHBA/FAM210B/DYRK3/DMTN/TAL1/TRIM58/EPB42/AHSP/BPGM/MAFB/TRIM10	up
GOBP_REGULATION_OF_MITOTIC_NUCLEAR_DIVISION	18/874	102/12387	0.000252459	0.00659714	0.00546877	BIRC5/PDGFRB/NEK2/ZWINT/IL1B/PKMYT1/ESPL1/CDK5RAP2/MKI67/SPC25/FBXO43/CDC25C/SPC24/PLK1/CDT1/SPHK1/HASPIN/AURKB	up
GOBP_NEGATIVE_REGULATION_OF_CELL_DEVELOPMENT	28/874	196/12387	0.000268353	0.00691663	0.00573361	PGLYRP1/SEMA3B/LTF/RNF10/HMGB3/FSTL4/FSTL3/CEACAM1/TSPO/JAK3/MDK/VEGFA/BCL6/LOXL3/INHBA/TNFAIP6/IRF1/IL1B/DYNLT1/C1QC/PRDX2/ASCL2/SOCS1/LILRB4/SEMA4A/MAFB/LILRB3/CCL3	up
GOBP_POSITIVE_REGULATION_OF_PHAGOCYTOSIS	13/874	61/12387	0.000269767	0.00691663	0.00573361	CYBA/FCN1/IL1B/IL15RA/FCGR1A/FCER1G/APOA2/PTX3/IL15/C2/NOD2/AZU1/GAS6	up
GOBP_CYTOKINE_MEDIATED_SIGNALING_PATHWAY	44/874	362/12387	0.000270923	0.00691663	0.00573361	FAS/CEACAM1/OAS1/IRAK3/JAK2/OSM/CTSG/TNFSF13B/JAK3/STAT1/IL18R1/IL18RAP/ARG1/TRIM6/CCRL2/ZBP1/IRF1/IL1B/PPARG/IL15RA/CASP1/PARP9/IFITM3/UGCG/ACSL1/FCER1G/AIM2/MST1R/IL15/AGPAT2/STAT2/PARP14/SPHK1/GAS6/SOCS1/IRF7/IFITM1/LILRB4/LILRA5/CASP4/CARD16/CD24/CCL3L3/CCL3	up
GOBP_CELL_CHEMOTAXIS	30/874	216/12387	0.00027165	0.00691663	0.00573361	HGF/HSD3B7/CTSG/C5/MDK/TRPV4/VEGFA/PDGFRB/TNFAIP6/IL1B/FFAR2/ADGRE2/MPP1/LGALS3/TRPM2/RAB13/S100A8/ITGA9/SLAMF8/FCER1G/CXCL16/S100A9/S100A12/NOD2/C3AR1/AZU1/BSG/GAS6/CCL3L3/CCL3	up
GOBP_NEGATIVE_REGULATION_OF_INNATE_IMMUNE_RESPONSE	14/874	69/12387	0.000273649	0.00692313	0.00573901	GRN/CEACAM1/OAS1/IRAK3/ACOD1/ARG1/TRIM21/PPARG/SERPING1/SLAMF8/IFI16/STAT2/PARP14/HLA-A	up
GOBP_RESPONSE_TO_NUTRIENT	19/874	112/12387	0.000291581	0.00733013	0.00607639	TSPO/STAT1/IGFBP2/ARG1/TRIM25/ALDH1A2/PPARG/KL/ACSL1/ALPL/IL15/CYBB/NOD2/SLC6A19/TYMS/FES/GAS6/KANK2/GPX1	up
GOBP_PYROPTOSIS	8/874	26/12387	0.000295677	0.00738636	0.006123	NLRC4/MAP3K20/GSDMD/ZBP1/CASP1/AIM2/CASP4/ELANE	up
GOBP_NEGATIVE_REGULATION_OF_TUMOR_NECROSIS_FACTOR_SUPERFAMILY_CYTOKINE_PRODUCTION	12/874	54/12387	0.000305454	0.00754724	0.00625636	LTF/ARG2/IRAK3/TSPO/BPI/ACP5/CD274/GHRL/NOD2/CD34/GAS6/LILRB4	up
GOBP_REGULATION_OF_DNA_BINDING_TRANSCRIPTION_FACTOR_ACTIVITY	44/874	364/12387	0.000305918	0.00754724	0.00625636	E2F2/LTF/PPP2R5B/IRAK3/NLRC4/JAK2/E2F1/ACOD1/STK3/VEGFA/IL18R1/IL18RAP/CLU/TRIM25/TRIM6/IL1B/BMP2/SMO/TRIM21/PPARG/TRIM22/FLOT2/BEX1/ANXA3/S100A8/HES6/FZD1/PINK1/TRIM58/S100A9/S100A12/AIM2/NOD2/PRDX2/CYTL1/FOSL1/NUPR1/SPHK1/PARP10/ADGRG3/GAS6/ANXA4/CARD16/TLR9	up
GOBP_POSITIVE_REGULATION_OF_LEUKOCYTE_TETHERING_OR_ROLLING	5/874	10/12387	0.000322925	0.00786907	0.00652315	ST3GAL4/SELP/GCNT1/FUT4/ELANE	up
GOBP_POSITIVE_REGULATION_OF_PLATELET_AGGREGATION	5/874	10/12387	0.000322925	0.00786907	0.00652315	JAK2/CTSG/EMILIN2/DMTN/MFSD2B	up
GOBP_ORGANIC_HYDROXY_COMPOUND_TRANSPORT	26/874	179/12387	0.000336903	0.00815963	0.00676401	GRAMD1B/MSR1/MAOB/CEACAM1/CETP/GRAMD1A/TSPO/P2RX1/TSPO2/NPC2/CLU/PPARG/FURIN/SLC16A3/SNCA/GHRL/PINK1/APOA2/CHRNB2/SLC51A/ABCA13/OSBP2/FFAR3/AKR1C1/SLC26A6/AQP1	up
GOBP_NEGATIVE_REGULATION_OF_CELL_DIFFERENTIATION	53/874	465/12387	0.000340794	0.00820384	0.00680066	PGLYRP1/SEMA3B/LTF/RNF10/HMGB3/FSTL4/FSTL3/CEACAM1/CETP/BAMBI/TSPO/MMP9/JAG1/E2F1/JAK3/HPN/MDK/SOX6/TRPV4/VEGFA/BCL6/LOXL3/STAT1/MYB/TRIM6/INHBA/TNFAIP6/IRF1/IL1B/BMP2/SMO/PPARG/SORT1/CDK5RAP2/DYNLT1/H4C8/C1QC/GPER1/PRDX2/SMAD1/TENT5C/ASCL2/SOCS1/LILRB4/SEMA4A/MAFB/LILRB3/H4C14/H4C12/H4C9/H4C5/H4C4/CCL3	up
GOBP_REGULATION_OF_BODY_FLUID_LEVELS	35/874	271/12387	0.000364126	0.00867427	0.00719063	TFPI/SLC4A1/PLAUR/CYBA/FAP/CEACAM1/CD59/JAK2/CTSG/GATA1/P2RX1/ST3GAL4/TRPV4/MAPK14/VEGFA/PLA2G4A/NFE2/OPRL1/EMILIN2/ADM/SERPING1/DMTN/FCER1G/TREML1/KRT1/PRDX2/HPSE/CD34/SELP/GAS6/PLSCR1/SERPINA1/MFSD2B/CLIC1/AQP1	up
GOBP_REGULATION_OF_RESPONSE_TO_WOUNDING	20/874	123/12387	0.000364704	0.00867427	0.00719063	TFPI/PLAUR/GRN/SCARF1/FAP/CEACAM1/WFDC1/ACTA2/ST3GAL4/MDK/EMILIN2/PTPRF/SERPING1/DMTN/KRT1/PRDX2/HPSE/CD34/KREMEN1/INSL3	up
GOBP_REGULATION_OF_NEUROINFLAMMATORY_RESPONSE	8/874	27/12387	0.000394439	0.00932567	0.00773061	GRN/CST7/MMP9/MMP8/IL1B/NUPR1/SPHK1/CCL3	up
GOBP_REGULATION_OF_MONOATOMIC_ION_TRANSMEMBRANE_TRANSPORT	38/874	304/12387	0.000401187	0.00942907	0.00781633	BAK1/NEDD4L/CYBA/TESC/MMP9/KCND1/SCN1B/P2RX1/KCNJ2/OPRL1/ATP1B2/CD63/COX17/PML/SNCA/STOM/GSTO1/CLIC2/CACNA1D/KCNJ15/PINK1/KCNK5/GPER1/CYBB/SCN3B/SCN9A/KCNE5/KCNG2/KCNH7/STAC3/SESTD1/SLC6A9/KEL/CACNA1E/RYR2/GJC2/CLIC1/TLR9	up
GOBP_MYELOID_LEUKOCYTE_MEDIATED_IMMUNITY	17/874	97/12387	0.00040392	0.00943747	0.00782329	FGR/TYROBP/STXBP2/CTSG/GATA1/ARG1/ADGRE2/ANXA3/FCGR1A/CD300A/ITGAM/AZU1/FES/ELANE/CD177/MILR1/CCL3	up
GOBP_NEGATIVE_REGULATION_OF_LYMPHOCYTE_DIFFERENTIATION	11/874	48/12387	0.000407521	0.00946592	0.00784688	PGLYRP1/HMGB3/JAK3/MDK/BCL6/LOXL3/INHBA/IRF1/PRDX2/SOCS1/LILRB4	up
GOBP_RESPONSE_TO_PEPTIDE	46/874	391/12387	0.000414571	0.0095737	0.00793622	CYBA/NGFR/CEACAM1/ICAM1/CDC6/JAK2/MMP9/JAG1/CA2/RETN/KLF1/JAK3/GRB10/LTA4H/TRPV4/MAPK14/STAT1/SLC2A1/CTSD/ARG1/TNFSF10/INHBA/IL1B/AANAT/PPARG/KL/SORT1/SLC24A4/RAB13/CCNA2/ADM/GHRL/ALPL/INAVA/GPER1/CYBB/NOD2/STAT2/BSG/AGTRAP/SLC2A4/SOCS3/SOCS1/FFAR3/GCNT1/CASP4	up
GOBP_POSITIVE_REGULATION_OF_MONOATOMIC_ION_TRANSPORT	24/874	162/12387	0.000418821	0.00961593	0.00797123	BAK1/ATP2C2/TESC/TSPO/JAK3/SCN1B/P2RX1/PDGFRB/KCNJ2/ATP1B2/LGALS3/COX17/SNCA/GSTO1/CACNA1D/PINK1/GPER1/SCN3B/KCNE5/STAC3/LILRA5/RYR2/GJC2/CCL3	up
GOBP_NEGATIVE_REGULATION_OF_MYELOID_LEUKOCYTE_DIFFERENTIATION	10/874	41/12387	0.000435554	0.00984947	0.00816482	LTF/FSTL3/CEACAM1/INHBA/TNFAIP6/C1QC/LILRB4/MAFB/LILRB3/CCL3	up
GOBP_POSITIVE_REGULATION_OF_FIBROBLAST_PROLIFERATION	10/874	41/12387	0.000435554	0.00984947	0.00816482	NGFR/CDC6/E2F1/PDGFRB/PML/CCNA2/SPHK1/GAS6/S100A6/AQP1	up
GOBP_REGULATION_OF_COAGULATION	12/874	56/12387	0.000436432	0.00984947	0.00816482	TFPI/PLAUR/FAP/CEACAM1/ST3GAL4/EMILIN2/SERPING1/DMTN/KRT1/PRDX2/HPSE/CD34	up
GOBP_VIRAL_LIFE_CYCLE	35/874	274/12387	0.000448132	0.0100564	0.00833634	LTF/FCN1/OAS1/ICAM1/LGALS1/SLC1A5/SNX3/IFIH1/TRIM25/TRIM6/SLPI/NECTIN2/BST2/TRIM21/TRIM22/RSAD2/CTSL/FURIN/IFITM3/DYNLT1/STOM/LY6E/TRIM58/IFI16/PTX3/CTSB/CDK1/BSG/SLC6A19/RAD23A/GAS6/IFITM1/PLSCR1/TRIM10/CLEC5A	up
GOBP_NEGATIVE_REGULATION_OF_CELL_CELL_ADHESION	24/874	163/12387	0.00045915	0.0102457	0.00849332	CEACAM1/ARG2/JAK2/CTSG/JAG1/JAK3/DUSP3/MDK/TRPV4/VEGFA/BCL6/LOXL3/ARG1/CD274/IRF1/BMP2/IDO1/LGALS3/PRDX2/CD300A/SOCS1/LILRB4/PDCD1LG2/TARM1	up
GOBP_REGULATION_OF_LEUKOCYTE_MEDIATED_IMMUNITY	30/874	223/12387	0.000471685	0.0104667	0.00867645	FGR/TYROBP/STXBP2/CEACAM1/ICAM1/GATA1/JAK3/BCL6/IL18R1/IL18RAP/ARG1/IL1B/ADGRE2/NECTIN2/BST2/RSAD2/FCGR1A/FZD5/NOD2/CD300A/ITGAM/FES/LILRB4/C17orf99/CR1L/TAP2/HLA-C/CD177/HLA-A/TLR9	up
GOBP_VIRAL_PROCESS	44/874	373/12387	0.000518923	0.0114509	0.00949234	LTF/FCN1/EDEM2/OAS1/ICAM1/LGALS1/SLC1A5/HPN/ST3GAL4/SNX3/IFIH1/STAT1/TRIM25/TRIM6/SLPI/NECTIN2/BST2/TRIM21/TRIM22/RSAD2/CTSL/PARP9/FURIN/IFITM3/DYNLT1/STOM/LY6E/TRIM58/IFI16/PTX3/CTSB/CDK1/BCL2L1/BSG/SLC6A19/PARP10/RAD23A/GAS6/IRF7/IFITM1/PLSCR1/TRIM10/CLEC5A/CCL3	up
GOBP_HEMOGLOBIN_METABOLIC_PROCESS	6/874	16/12387	0.000525214	0.0114624	0.00950186	FECH/INHBA/SLC25A37/EPB42/AHSP/SLC6A9	up
GOBP_MACROPHAGE_ACTIVATION_INVOLVED_IN_IMMUNE_RESPONSE	6/874	16/12387	0.000525214	0.0114624	0.00950186	TYROBP/GRN/SBNO2/IFI35/DYSF/SUCNR1	up
GOBP_NEURON_PROJECTION_REGENERATION	10/874	42/12387	0.000536042	0.0116347	0.00964474	HGF/GRN/SCARF1/JAK2/TSPO/OMG/PTPRF/ADM/KREMEN1/RTN4RL2	up
GOBP_RESPIRATORY_BURST	9/874	35/12387	0.000551919	0.0119142	0.00987644	MPO/GRN/CYBA/SLAMF8/CYBB/NCF1C/PRDX2/IGHA2/CD24	up
GOBP_REGULATION_OF_LEUKOCYTE_TETHERING_OR_ROLLING	5/874	11/12387	0.000557707	0.0119741	0.00992608	ST3GAL4/SELP/GCNT1/FUT4/ELANE	up
GOBP_POSITIVE_REGULATION_OF_CALCIUM_ION_TRANSPORT	16/874	91/12387	0.000570512	0.012118	0.0100454	BAK1/ATP2C2/TSPO/JAK3/P2RX1/PDGFRB/LGALS3/SNCA/GSTO1/CACNA1D/GPER1/STAC3/LILRA5/RYR2/GJC2/CCL3	up
GOBP_POSITIVE_REGULATION_OF_TUMOR_NECROSIS_FACTOR_SUPERFAMILY_CYTOKINE_PRODUCTION	16/874	91/12387	0.000570512	0.012118	0.0100454	TYROBP/CYBA/OAS1/JAK2/IFIH1/MMP8/CLU/FZD5/CYBB/NOD2/CD14/AZU1/LILRA5/ORM2/TLR9/CCL3	up
GOBP_REGULATION_OF_NUCLEAR_DIVISION	19/874	118/12387	0.000574367	0.012135	0.0100595	BIRC5/PDGFRB/NEK2/ZWINT/IL1B/PKMYT1/ESPL1/CDK5RAP2/HORMAD1/MKI67/SPC25/FBXO43/CDC25C/SPC24/PLK1/CDT1/SPHK1/HASPIN/AURKB	up
GOBP_INTERFERON_MEDIATED_SIGNALING_PATHWAY	14/874	74/12387	0.000580798	0.012206	0.0101183	OAS1/JAK2/STAT1/ARG1/TRIM6/ZBP1/IRF1/PPARG/PARP9/IFITM3/STAT2/PARP14/IRF7/IFITM1	up
GOBP_ANIMAL_ORGAN_REGENERATION	11/874	50/12387	0.000591826	0.0123075	0.0102024	HGF/BAK1/GATA1/SLC7A5/ANXA3/CCNA2/ADM/APOA2/CDK1/TYMS/GAS6	up
GOBP_NEGATIVE_REGULATION_OF_VIRAL_GENOME_REPLICATION	11/874	50/12387	0.000591826	0.0123075	0.0102024	LTF/OAS1/IFIH1/TRIM6/SLPI/BST2/RSAD2/IFITM3/IFI16/IFITM1/PLSCR1	up
GOBP_CELLULAR_OXIDANT_DETOXIFICATION	15/874	83/12387	0.000622489	0.0128777	0.0106751	MPO/MGST1/HBQ1/PRDX5/GCH1/PTGES/GSTO1/CLIC2/S100A9/LPO/PRDX2/HBM/HBD/GPX1/HP	up
GOBP_REGULATION_OF_VESICLE_MEDIATED_TRANSPORT	48/874	421/12387	0.000636182	0.0130909	0.0108518	FGR/AP2S1/NEDD4L/CYBA/ATP9A/STXBP2/CEACAM1/FCN1/GATA1/TFR2/SEPTIN4/P2RX1/SNX3/VEGFA/SGIP1/CLU/IL1B/ADGRE2/LGALS3/IL15RA/CD63/DYSF/RAB13/SNCA/FCGR1A/FCER1G/APOA2/PTX3/LRPAP1/IL15/C2/NOD2/CD300A/ITGAM/CD14/AZU1/MCTP1/SPHK1/CD151/ABCA13/FES/GAS6/HYAL3/PLSCR1/PRTN3/TGM2/CD177/DOC2B	up
GOBP_NEGATIVE_REGULATION_OF_LEUKOCYTE_CELL_CELL_ADHESION	19/874	119/12387	0.000639384	0.0130909	0.0108518	CEACAM1/ARG2/CTSG/JAK3/DUSP3/MDK/BCL6/LOXL3/ARG1/CD274/IRF1/IDO1/LGALS3/PRDX2/CD300A/SOCS1/LILRB4/PDCD1LG2/TARM1	up
GOBP_POSITIVE_REGULATION_OF_CELL_CELL_ADHESION	34/874	269/12387	0.00065095	0.0132212	0.0109599	PLAUR/FSTL3/SMARCD3/CEACAM6/JAK2/LGALS1/CTSG/TNFSF13B/JAK3/ST3GAL4/MDK/VNN1/BCL6/IGFBP2/CD274/IL1B/EMILIN2/FLOT2/MYO10/DMTN/SPTA1/IL15/NOD2/SELP/SOCS1/LILRB4/GCNT1/FUT4/ELANE/PDCD1LG2/PNP/MFSD2B/HLA-A/CD24	up
GOBP_PROTEIN_LOCALIZATION_TO_CHROMATIN	10/874	43/12387	0.000654985	0.0132212	0.0109599	CENPA/CDCA5/H4C8/PLK1/H4C14/H4C12/H4C9/H4C5/H2AC8/H4C4	up
GOBP_POSITIVE_REGULATION_OF_NF_KAPPAB_TRANSCRIPTION_FACTOR_ACTIVITY	21/874	138/12387	0.000655737	0.0132212	0.0109599	LTF/IRAK3/NLRC4/IL18R1/IL18RAP/CLU/TRIM25/TRIM6/IL1B/TRIM21/TRIM22/FLOT2/S100A8/TRIM58/S100A9/S100A12/AIM2/NOD2/SPHK1/CARD16/TLR9	up
GOBP_FEMALE_SEX_DIFFERENTIATION	14/874	75/12387	0.000668669	0.0133491	0.0110658	BAK1/PCYT1B/RETN/VEGFA/INHBA/MMP19/TNFAIP6/LHFPL2/PTX3/UBB/BCL2L1/NUPR1/HYAL3/DACH1	up
GOBP_EPITHELIAL_CELL_DIFFERENTIATION_INVOLVED_IN_KIDNEY_DEVELOPMENT	8/874	29/12387	0.000672158	0.0133491	0.0110658	PROM1/MMP9/JAG1/ACTA2/STAT1/SMO/CD34/CD24	up
GOBP_MACROPHAGE_CHEMOTAXIS	8/874	29/12387	0.000672158	0.0133491	0.0110658	C5/MDK/TRPV4/LGALS3/SLAMF8/C3AR1/AZU1/CCL3	up
GOBP_POSITIVE_REGULATION_OF_VASCULATURE_DEVELOPMENT	19/874	120/12387	0.000710649	0.0140433	0.0116413	HGF/GRN/C5/MDK/VEGFA/IL1B/RRAS/EMILIN2/ANXA3/ADM/GHRL/CAMP/CYBB/SMAD1/LRG1/C3AR1/CD34/SPHK1/AQP1	up
GOBP_T_CELL_ACTIVATION_INVOLVED_IN_IMMUNE_RESPONSE	16/874	93/12387	0.000730708	0.0143682	0.0119107	CEACAM1/ICAM1/JAK3/MDK/BCL6/LOXL3/IL18R1/MYB/LGALS3/BATF/FCER1G/CLEC4E/CLEC4D/JUNB/SEMA4A/IL27	up
GOBP_CALCIUM_MEDIATED_SIGNALING_USING_INTRACELLULAR_CALCIUM_SOURCE	6/874	17/12387	0.000763571	0.0147279	0.0122088	TRPM2/DMTN/AZU1/SELP/RYR2/FIS1	up
GOBP_POSITIVE_REGULATION_OF_P38MAPK_CASCADE	7/874	23/12387	0.000764899	0.0147279	0.0122088	GADD45B/VEGFA/GADD45A/IL1B/BMP2/GADD45G/SPHK1	up
GOBP_RESPONSE_TO_ANGIOTENSIN	7/874	23/12387	0.000764899	0.0147279	0.0122088	CYBA/CDC6/CA2/INHBA/KL/CYBB/AGTRAP	up
GOBP_CHROMOSOME_SEPARATION	14/874	76/12387	0.00076754	0.0147279	0.0122088	BIRC5/NCAPG/NCAPH/ZWINT/ESPL1/CDK5RAP2/SPC25/M1AP/SPC24/PLK1/CDT1/HASPIN/AURKB/PLSCR1	up
GOBP_ODONTOGENESIS	14/874	76/12387	0.00076754	0.0147279	0.0122088	NGFR/ROGDI/SLC7A5/FAM20A/INHBA/BMP2/SMO/SLC24A4/ADM/ALPL/HTRA1/BSG/CD34/AQP1	up
GOBP_POSITIVE_REGULATION_OF_APOPTOTIC_SIGNALING_PATHWAY	19/874	121/12387	0.000788646	0.0150601	0.0124842	FAS/NGFR/JAK2/STK3/SEPTIN4/LTBR/VNN1/TNFSF10/INHBA/G0S2/CTSL/PML/S100A8/ATF3/S100A9/GPER1/UBB/NUPR1/FIS1	up
GOBP_TEMPERATURE_HOMEOSTASIS	21/874	140/12387	0.000794858	0.0151061	0.0125224	IGF2BP2/ACHE/JAK2/SCD/GRB10/VEGFA/IL18R1/ELOVL3/G0S2/IL1B/GADD45G/TRPM2/PTH2R/PLAC8/PTGES/LCN2/ACSL1/GHRL/ALPL/IL15/GPX1	up
GOBP_NUCLEOSOME_ORGANIZATION	16/874	94/12387	0.000824232	0.0155898	0.0129233	SMARCD3/NFE2/H4C8/H2BC21/H1-2/H1-0/H4C14/H4C12/H2BC8/H2BC6/H2BC17/H4C9/H4C5/H4C4/H2BC7/H3C10	up
GOBP_ANATOMICAL_STRUCTURE_MATURATION	23/874	160/12387	0.000839584	0.01567	0.0129898	LTF/CNGB1/SCARF1/LYL1/VEGFA/KIF14/FAM210B/BMP2/ALDH1A2/PPARG/SLC24A4/ROPN1L/B4GALT5/TAL1/TRIM58/FZD5/IL15/EPB42/C1QA/TYMS/GLDN/SLC26A6/INSL3	up
GOBP_SUPEROXIDE_METABOLIC_PROCESS	11/874	52/12387	0.000840856	0.01567	0.0129898	MPO/TYROBP/CYBA/ACP5/GCH1/CYBB/NCF1C/PRDX2/ITGAM/SH3PXD2B/CD177	up
GOBP_RESPONSE_TO_VITAMIN	12/874	60/12387	0.000842919	0.01567	0.0129898	TSPO/ARG1/TRIM25/ALDH1A2/KL/ALPL/IL15/TYMS/FES/GAS6/KANK2/GPX1	up
GOBP_REGULATION_OF_APOPTOTIC_SIGNALING_PATHWAY	38/874	316/12387	0.00084917	0.01567	0.0129898	PLAUR/HGF/FAS/BAK1/NGFR/ICAM1/JAK2/MMP9/GATA1/STK3/SEPTIN4/LTBR/VNN1/CLU/TNFSF10/INHBA/G0S2/IL1B/IFI6/LGALS3/CTSL/PML/NOL3/S100A8/PINK1/ATF3/S100A9/GPER1/DDIAS/PRDX2/UBB/BCL2L1/NUPR1/GRINA/SIAH2/MUC1/FIS1/GPX1	up
GOBP_CELL_CYCLE_CHECKPOINT_SIGNALING	25/874	180/12387	0.000852256	0.01567	0.0129898	RAD51/GTSE1/BIRC5/MAP3K20/CLSPN/CDC45/CDC6/E2F1/BABAM1/MAPK14/FBXO6/ZWINT/CDK5RAP2/PARP9/PML/TICRR/HORMAD1/SPC25/SPC24/PLK1/CDT1/CDK1/HASPIN/AURKB/MUC1	up
GOBP_NEGATIVE_REGULATION_OF_PRODUCTION_OF_MOLECULAR_MEDIATOR_OF_IMMUNE_RESPONSE	9/874	37/12387	0.000856091	0.01567	0.0129898	IRAK3/ACP5/JAK3/BCL6/ARG1/BST2/APOA2/NOD2/LILRB4	up
GOBP_REGULATION_OF_MAST_CELL_ACTIVATION	9/874	37/12387	0.000856091	0.01567	0.0129898	FGR/STXBP2/GATA1/ADGRE2/NECTIN2/CD300A/FES/PLSCR1/MILR1	up
GOBP_RESPONSE_TO_ZINC_ION	8/874	30/12387	0.000860604	0.0156804	0.0129984	TSPO/LTA4H/ARG1/MT2A/AANAT/S100A8/MT1E/MTF1	up
GOBP_REGULATION_OF_BLOOD_PRESSURE	19/874	122/12387	0.000873888	0.0156863	0.0130033	CYBA/CTSG/ACTA2/P2RX1/ECE1/OPRL1/GCH1/PPARG/EMILIN2/KL/TPM1/SLC2A5/ADM/NAV2/CD34/AGTRAP/GAS6/FFAR3/SUCNR1	up
GOBP_COLLAGEN_METABOLIC_PROCESS	14/874	77/12387	0.000878481	0.0156863	0.0130033	FAP/ADAMTS2/MMP9/PDGFRB/MMP8/ARG1/INHBA/MMP19/CTSL/ADAMTS14/FURIN/ADAM15/CTSB/PRTN3	up
GOBP_MYELOID_CELL_DEVELOPMENT	14/874	77/12387	0.000878481	0.0156863	0.0130033	SLC4A1/TYROBP/LTF/GATA1/RHAG/BCL6/MYB/FAM210B/DMTN/TAL1/TRIM58/EPB42/BPGM/SIGLEC15	up
GOBP_POSITIVE_REGULATION_OF_COLD_INDUCED_THERMOGENESIS	14/874	77/12387	0.000878481	0.0156863	0.0130033	ACHE/JAK2/SCD/GRB10/VEGFA/ELOVL3/G0S2/GADD45G/PTH2R/PLAC8/LCN2/ACSL1/GHRL/ALPL	up
GOBP_RESPONSE_TO_XENOBIOTIC_STIMULUS	36/874	295/12387	0.000880674	0.0156863	0.0130033	BAK1/RAD51/CYBA/MAOB/SLC1A3/RAD54L/SMOX/TSPO/E2F1/MDK/STAT1/IGFBP2/ARG1/INHBA/IL1B/GUK1/SNCA/GSTO1/ACSL1/FZD1/APOA2/CBR1/S100A12/AIM2/CMBL/CYBB/LPO/AGPAT2/CDK1/FOSL1/TYMS/GAS6/AKR1C1/PNP/SMTNL1/GPX1	up
GOBP_NEGATIVE_REGULATION_OF_MYELOID_CELL_APOPTOTIC_PROCESS	5/874	12/12387	0.000900745	0.0159721	0.0132403	GATA1/NOD2/GAS6/IRF7/CLEC5A	up
GOBP_DEVELOPMENT_OF_PRIMARY_FEMALE_SEXUAL_CHARACTERISTICS	13/874	69/12387	0.000940414	0.0166014	0.0137619	PCYT1B/RETN/VEGFA/INHBA/MMP19/TNFAIP6/LHFPL2/PTX3/UBB/BCL2L1/NUPR1/HYAL3/DACH1	up
GOBP_CELL_SURFACE_PATTERN_RECOGNITION_RECEPTOR_SIGNALING_PATHWAY	10/874	45/12387	0.000958445	0.0167761	0.0139067	LTF/CYBA/IFI35/FCN1/OAS1/ACOD1/FFAR2/PIK3AP1/NOD2/CD14	up
GOBP_MULTI_MULTICELLULAR_ORGANISM_PROCESS	21/874	142/12387	0.000958753	0.0167761	0.0139067	MMP9/ACOD1/KLF1/P2RX1/VEGFA/IGFBP2/SLC2A1/ARG1/IL1B/APOL2/IDO1/ADM/GHRL/IGFBP7/HPGD/CTSB/JUNB/BSG/STOX2/FOSL1/HYAL3	up
GOBP_RESPONSE_TO_PROTOZOAN	7/874	24/12387	0.00101481	0.0176018	0.0145912	ARG1/BATF/GBP2/GBP4/BATF2/BPGM/GBP6	up
GOBP_TYPE_II_INTERFERON_MEDIATED_SIGNALING_PATHWAY	7/874	24/12387	0.00101481	0.0176018	0.0145912	JAK2/STAT1/ARG1/IRF1/PPARG/PARP9/PARP14	up
GOBP_ONE_CARBON_COMPOUND_TRANSPORT	9/874	38/12387	0.00105262	0.0181783	0.0150691	SLC4A1/CA2/SLC26A8/RHAG/SLC14A1/CA4/HBD/SLC26A6/AQP1	up
GOBP_RESPONSE_TO_ALCOHOL	25/874	183/12387	0.0010849	0.0185674	0.0153917	GRAMD1B/BAK1/RAD51/CYBA/MAOB/GRAMD1A/TSPO/INHBA/SMO/AANAT/ADCY3/ADAM15/S100A8/CHRNB2/IGFBP7/HPGD/CYBB/CDK1/CD14/BCL2L1/FOSL1/TYMS/SLC2A4/GRIN3A/CCL3	up
GOBP_DETECTION_OF_BIOTIC_STIMULUS	8/874	31/12387	0.00108918	0.0185674	0.0153917	PGLYRP1/FAP/NLRC4/TSPO/SMO/NOD2/HLA-A/DACH1	up
GOBP_NEUTROPHIL_MEDIATED_IMMUNITY	8/874	31/12387	0.00108918	0.0185674	0.0153917	STXBP2/CTSG/ARG1/ANXA3/ITGAM/AZU1/ELANE/CD177	up
GOBP_RECEPTOR_MEDIATED_ENDOCYTOSIS	27/874	204/12387	0.00113753	0.0193089	0.0160063	STAB1/MARCO/MSR1/AP2S1/CLTCL1/HMMR/SCARF1/CEACAM1/ACHE/TFR2/WASF1/VEGFA/SGIP1/CLU/CTSL/CD63/STAB2/ASGR1/SNCA/ADM/FCGR1A/FCER1G/CXCL16/LRPAP1/ITGAM/CD14/LILRB4	up
GOBP_MITOTIC_NUCLEAR_DIVISION	33/874	267/12387	0.00114325	0.0193233	0.0160182	ANLN/TPX2/BIRC5/KIF4A/UBE2S/NCAPG/PDGFRB/NEK2/KIF14/NCAPH/ZWINT/IL1B/PKMYT1/ESPL1/CDK5RAP2/CEP55/KIF2C/CDCA5/MKI67/SPC25/FBXO43/CDC25C/SPC24/KIF15/PLK1/CDT1/UBE2C/SPHK1/HASPIN/AURKB/KLHDC8B/KIF18B/KIFC1	up
GOBP_POSITIVE_REGULATION_OF_IMMUNE_EFFECTOR_PROCESS	29/874	225/12387	0.00116126	0.0195424	0.0161999	FGR/TYROBP/STXBP2/FCN1/GATA1/SLC7A5/IL18R1/IL18RAP/ARG1/TRIM6/IL1B/FFAR2/ADGRE2/NECTIN2/RSAD2/FCGR1A/FZD5/INAVA/NOD2/CD300A/ITGAM/FES/FFAR3/C17orf99/TAP2/HLA-C/CD177/HLA-A/TLR9	up
GOBP_MEGAKARYOCYTE_DIFFERENTIATION	11/874	54/12387	0.00117097	0.0195424	0.0161999	TESC/GATA1/MYB/H4C8/TAL1/FAXDC2/H4C14/H4C12/H4C9/H4C5/H4C4	up
GOBP_REGULATION_OF_MYELOID_LEUKOCYTE_MEDIATED_IMMUNITY	11/874	54/12387	0.00117097	0.0195424	0.0161999	FGR/TYROBP/STXBP2/GATA1/ARG1/ADGRE2/FCGR1A/CD300A/ITGAM/FES/CD177	up
GOBP_REGULATION_OF_EXTRINSIC_APOPTOTIC_SIGNALING_PATHWAY	19/874	125/12387	0.00117861	0.0195875	0.0162373	HGF/ICAM1/GATA1/STK3/LTBR/TNFSF10/INHBA/G0S2/IL1B/IFI6/LGALS3/PML/NOL3/ATF3/GPER1/PRDX2/BCL2L1/SIAH2/GPX1	up
GOBP_RESPONSE_TO_PEPTIDE_HORMONE	38/874	323/12387	0.00127799	0.0211507	0.0175331	CYBA/CEACAM1/CDC6/JAK2/CA2/RETN/JAK3/GRB10/LTA4H/TRPV4/MAPK14/STAT1/SLC2A1/CTSD/ARG1/TNFSF10/INHBA/IL1B/AANAT/PPARG/KL/SORT1/SLC24A4/RAB13/CCNA2/ADM/GHRL/ALPL/GPER1/CYBB/STAT2/BSG/AGTRAP/SLC2A4/SOCS3/SOCS1/FFAR3/GCNT1	up
GOBP_REGULATION_OF_MYELOID_LEUKOCYTE_DIFFERENTIATION	16/874	98/12387	0.00130686	0.0215388	0.0178548	TYROBP/LTF/FSTL3/CEACAM1/TESC/INHBA/TNFAIP6/C1QC/TAL1/ROR2/FES/IRF7/LILRB4/MAFB/LILRB3/CCL3	up
GOBP_SUPEROXIDE_ANION_GENERATION	8/874	32/12387	0.00136373	0.0223678	0.018542	TYROBP/CYBA/ACP5/CYBB/NCF1C/ITGAM/SH3PXD2B/CD177	up
GOBP_P38MAPK_CASCADE	10/874	47/12387	0.00136842	0.0223678	0.018542	HGF/MAP3K20/GADD45B/MAPK14/VEGFA/GADD45A/IL1B/BMP2/GADD45G/SPHK1	up
GOBP_ESTROUS_CYCLE	5/874	13/12387	0.00137917	0.022451	0.018611	CA12/MDK/OPRL1/TRPM2/SLC26A6	up
GOBP_G_PROTEIN_COUPLED_RECEPTOR_SIGNALING_PATHWAY	52/874	483/12387	0.00143185	0.0232135	0.0192431	MARCO/GNA15/CNGB1/FCN1/JAK2/PCSK1N/CA2/C5/PDGFRB/HRH2/ECE1/CCRL2/OPRL1/FFAR2/ADGRE2/SMO/PPARG/SORT1/ADCY3/GPR84/SLC24A4/RGS16/PTH2R/SNCA/DYNLT1/ADM/GHRL/FZD1/CACNA1D/FZD5/HPGD/GPER1/C3AR1/AZU1/GNG5/ADGRE1/P2RY14/SPHK1/AGTRAP/GPBAR1/ADGRG3/FFAR3/PDE2A/GPR141/OR52K1/SUCNR1/TGM2/MFSD2B/INSL3/HCAR3/CCL3L3/CCL3	up
GOBP_NEGATIVE_REGULATION_OF_RELEASE_OF_CYTOCHROME_C_FROM_MITOCHONDRIA	6/874	19/12387	0.00148178	0.0238284	0.0197528	HGF/BAK1/CLU/NOL3/BCL2L1/GPX1	up
GOBP_NEUTROPHIL_ACTIVATION_INVOLVED_IN_IMMUNE_RESPONSE	6/874	19/12387	0.00148178	0.0238284	0.0197528	TYROBP/STXBP2/ANXA3/FCER1G/ITGAM/CD177	up
GOBP_SEX_DIFFERENTIATION	24/874	177/12387	0.00150015	0.0240266	0.0199171	BAK1/GATA1/PCYT1B/RETN/VEGFA/PDGFRB/DHCR24/TNFSF10/INHBA/MMP19/TNFAIP6/ADAM15/RAB13/LHFPL2/PTX3/ROR2/UBB/BCL2L1/NUPR1/HYAL3/SYCP2/TLR9/INSL3/DACH1	up
GOBP_CELLULAR_RESPONSE_TO_BIOTIC_STIMULUS	27/874	208/12387	0.0015215	0.0240943	0.0199732	LTF/SBNO2/CEBPE/JAK2/TSPO/CTSG/BPI/GATA1/ACOD1/SLC7A5/MAPK14/ARG1/CD274/IL1B/CMPK2/CASP1/FZD5/CAMP/DEFA4/NOD2/PRDX2/CD14/PDCD1LG2/CARD16/TLR9/DEFA3/CCL3	up
GOBP_ACTIN_MEDIATED_CELL_CONTRACTION	12/874	64/12387	0.00152554	0.0240943	0.0199732	NEDD4L/MYL6/SCN1B/ACTA2/KCNJ2/MYBPC3/TPM1/CACNA1D/SCN3B/KCNE5/MYL6B/RYR2	up
GOBP_REACTIVE_NITROGEN_SPECIES_METABOLIC_PROCESS	12/874	64/12387	0.00152554	0.0240943	0.0199732	ARG2/JAK2/CYB5R3/TSPO/ACP5/MMP8/CLU/IL1B/GCH1/PTX3/CD34/DDAH2	up
GOBP_CELL_CYCLE_PHASE_TRANSITION	53/874	496/12387	0.00152864	0.0240943	0.0199732	E2F2/ANLN/RAD51/BCAT1/GTSE1/SMARCD3/BIRC5/MAP3K20/CLSPN/CDC45/CDC6/CDC34/PSME2/E2F1/BABAM1/UBE2S/FOXM1/MAPK14/FBXO6/MIIP/KIF14/INHBA/ZWINT/CIT/CDKN2C/PKMYT1/CCNA1/ESPL1/CDK5RAP2/PARP9/PML/TICRR/HORMAD1/DYRK3/CCNA2/CDCA5/SPC25/CCNB2/CDC25C/SPC24/CDC25A/PLK1/CDT1/ATF5/CDK1/RRM2/UBE2C/HASPIN/AURKB/IQGAP3/MUC1/KANK2/GJC2	up
GOBP_DENDRITIC_CELL_DIFFERENTIATION	9/874	40/12387	0.00155497	0.0244124	0.0202369	LGALS1/GATA1/LTBR/LGALS3/TRPM2/BATF/BATF2/GAS6/PRTN3	up
GOBP_OVULATION_CYCLE	10/874	48/12387	0.00162129	0.0253306	0.020998	CA12/RETN/MDK/INHBA/MMP19/TNFAIP6/OPRL1/TRPM2/PTX3/SLC26A6	up
GOBP_CELLULAR_RESPONSE_TO_TOXIC_SUBSTANCE	16/874	100/12387	0.00162621	0.0253306	0.020998	MPO/MGST1/HBQ1/PRDX5/GCH1/PTGES/GSTO1/CLIC2/PINK1/S100A9/LPO/PRDX2/HBM/HBD/GPX1/HP	up
GOBP_REGULATION_OF_METAL_ION_TRANSPORT	34/874	284/12387	0.00167807	0.0260261	0.0215746	BAK1/NEDD4L/CYBA/ATP2C2/TESC/TSPO/JAK3/SCN1B/P2RX1/RCVRN/PDGFRB/KCNJ2/OPRL1/ATP1B2/LGALS3/CD63/PML/SNCA/STOM/GSTO1/CLIC2/CACNA1D/GPER1/SCN3B/KCNE5/CRACR2B/STAC3/LILRA5/SESTD1/KEL/RYR2/GJC2/TLR9/CCL3	up
GOBP_CHROMOSOME_CONDENSATION	8/874	33/12387	0.00169051	0.0260261	0.0215746	NCAPG/NCAPH/CDCA5/GPER1/PLK1/CDK1/H1-2/H1-0	up
GOBP_MEMBRANE_REPOLARIZATION	8/874	33/12387	0.00169051	0.0260261	0.0215746	NEDD4L/SCN1B/KCNJ2/ATP1B2/SLC24A4/CACNA1D/KCNE5/KCNH7	up
GOBP_POSITIVE_REGULATION_OF_CHROMOSOME_SEPARATION	7/874	26/12387	0.00170375	0.0261285	0.0216595	BIRC5/NCAPG/NCAPH/ESPL1/CDT1/AURKB/PLSCR1	up
GOBP_INTRACELLULAR_MONOATOMIC_ION_HOMEOSTASIS	42/874	373/12387	0.00172557	0.0263613	0.0218525	SLC4A1/CYB561/BAK1/GRN/XK/CYBA/ATP2C2/SLC1A3/CA2/TFR2/P2RX1/TRPV4/RHAG/KCNJ2/MT2A/ATP1B2/TMEM165/RAB20/SLC24A4/PML/NOL3/TRPM2/S100A8/SNCA/LCN2/GSTO1/CLIC2/ANKRD9/SLAMF8/S100A9/GPER1/BOLA2B/GRINA/ELANE/SLC9A8/KEL/RYR2/TGM2/FIS1/SLC26A6/CCL3/SCO2	up
GOBP_POSITIVE_REGULATION_OF_CELL_ACTIVATION	39/874	340/12387	0.00177579	0.0270247	0.0224024	FGR/TYROBP/SMARCD3/JAK2/LGALS1/GATA1/TNFSF13B/JAK3/ACTA2/MDK/VNN1/PDGFRB/BCL6/IGFBP2/PLA2G4A/MMP8/CD274/IL1B/NECTIN2/FLOT2/IL15RA/CHRNB2/SPTA1/IL15/CLEC4D/NOD2/ITGAM/SELP/GAS6/SOCS1/LILRB4/LILRA5/PDCD1LG2/PNP/CD177/HLA-A/TLR9/CD24/CCL3	up
GOBP_FEMALE_GAMETE_GENERATION	16/874	101/12387	0.00180897	0.0274245	0.0227338	MDK/NCAPH/INHBA/MMP19/TNFAIP6/HROB/HORMAD1/CCNB2/M1AP/PTX3/HPGD/PLK1/UBB/FOSL1/SYCP2/INSL3	up
GOBP_IMMUNE_RESPONSE_REGULATING_SIGNALING_PATHWAY	45/874	408/12387	0.00182175	0.0275092	0.022804	FGR/TYROBP/LTF/CYBA/IFI35/CEACAM1/FCN1/OAS1/IRAK3/NLRC4/RIOK3/BMX/ACOD1/LIMK1/DUSP3/IFIH1/GBP1/TRIM25/IRF1/FFAR2/NECTIN2/LGALS3/FLOT2/RSAD2/CASP1/TIFA/FCGR1A/PIK3AP1/FCER1G/INAVA/AIM2/CLEC4E/CLEC4D/NOD2/CD300A/CD14/C3AR1/IRF7/LILRB4/TLR5/PLSCR1/HLA-A/IGHA2/TLR9/CD24	up
GOBP_AGING	18/874	120/12387	0.0018284	0.0275092	0.022804	MPO/BAK1/TSPO/RETN/PDGFRB/IGFBP2/ARG1/INHBA/KL/CARM1/ADM/SERPING1/ALPL/IL15/C1QA/TYMS/AURKB/GPX1	up
GOBP_NEGATIVE_REGULATION_OF_NUCLEAR_DIVISION	11/874	57/12387	0.00185993	0.027878	0.0231097	BIRC5/ZWINT/CDK5RAP2/HORMAD1/SPC25/FBXO43/SPC24/PLK1/CDT1/HASPIN/AURKB	up
GOBP_MITOTIC_CELL_CYCLE_PHASE_TRANSITION	45/874	409/12387	0.00191208	0.0285518	0.0236683	E2F2/ANLN/BCAT1/GTSE1/SMARCD3/BIRC5/MAP3K20/CLSPN/CDC6/CDC34/PSME2/E2F1/BABAM1/UBE2S/FOXM1/MIIP/KIF14/INHBA/ZWINT/CIT/CDKN2C/PKMYT1/CCNA1/ESPL1/CDK5RAP2/PML/TICRR/CCNA2/CDCA5/SPC25/CCNB2/CDC25C/SPC24/CDC25A/PLK1/CDT1/CDK1/RRM2/UBE2C/HASPIN/AURKB/IQGAP3/MUC1/KANK2/GJC2	up
GOBP_ORGANELLE_FISSION	46/874	421/12387	0.0019674	0.0292678	0.0242618	ANLN/RAD51/RAD54L/TPX2/BIRC5/KIF4A/UBE2S/NCAPG/PDGFRB/NEK2/KIF14/NCAPH/ZWINT/IL1B/PKMYT1/PPARG/CCNA1/ESPL1/CDK5RAP2/CEP55/KIF2C/HORMAD1/CDCA5/MKI67/SPC25/TDRD9/FBXO43/CCNB2/CDC25C/PINK1/M1AP/SPC24/KIF15/PLK1/CDT1/UBB/STAT2/UBE2C/SPHK1/HASPIN/AURKB/KLHDC8B/KIF18B/SYCP2/FIS1/KIFC1	up
GOBP_POSITIVE_REGULATION_OF_INTERLEUKIN_17_PRODUCTION	6/874	20/12387	0.00199187	0.0294116	0.024381	JAK2/OSM/SLC7A5/IL15/NOD2/SPHK1	up
GOBP_POSITIVE_REGULATION_OF_LEUKOCYTE_ADHESION_TO_VASCULAR_ENDOTHELIAL_CELL	6/874	20/12387	0.00199187	0.0294116	0.024381	ST3GAL4/MDK/SELP/GCNT1/FUT4/ELANE	up
GOBP_TYPE_II_INTERFERON_PRODUCTION	16/874	102/12387	0.00200861	0.0295489	0.0244949	PGLYRP1/JAK2/SLC7A5/IL18R1/CD274/INHBA/IL1B/FZD5/NOD2/CD14/GAS6/LILRB4/IL27/PDCD1LG2/HLA-A/TLR9	up
GOBP_REGULATION_OF_MICROGLIAL_CELL_ACTIVATION	5/874	14/12387	0.00202169	0.0296316	0.0245634	GRN/CST7/MMP8/SPHK1/CCL3	up
GOBP_CELLULAR_RESPONSE_TO_LIPID	50/874	468/12387	0.002061	0.0300966	0.0249489	TFPI/MGST1/LTF/GRAMD1B/SBNO2/TESC/GRAMD1A/CEBPE/JAK2/TSPO/CTSG/E2F1/BPI/GATA1/ACOD1/SLC7A5/WNT5B/MAPK14/ARG1/CD274/INHBA/FAM210B/IL1B/FFAR2/SMO/ALDH1A2/CMPK2/CASP1/ADCY3/CARM1/ADAM15/CCNA2/CAMP/IL15/DEFA4/GPER1/NOD2/PRDX2/CD14/GPBAR1/FES/FFAR3/AKR1C1/KANK2/PDCD1LG2/CARD16/TLR9/DEFA3/AQP1/CCL3	up
GOBP_POSITIVE_REGULATION_OF_I_KAPPAB_KINASE_NF_KAPPAB_SIGNALING	23/874	171/12387	0.00207245	0.0300975	0.0249496	LTF/LGALS1/LTBR/TRIM25/TRIM6/TNFSF10/IL1B/BST2/TRIM21/TRIM22/CASP1/SECTM1/TIFA/RHOC/PINK1/TRIM58/S100A12/INAVA/SHISA5/CLEC4D/NOD2/CARD16/TLR9	up
GOBP_AMINO_ACID_IMPORT_ACROSS_PLASMA_MEMBRANE	8/874	34/12387	0.00207621	0.0300975	0.0249496	SLC38A5/SLC1A3/SLC7A5/SLC1A5/TSPO2/ARG1/SLC6A9/SLC22A4	up
GOBP_ALPHA_BETA_T_CELL_ACTIVATION	22/874	161/12387	0.00209621	0.0301671	0.0250074	ARG2/JAK2/JAK3/BCL6/LOXL3/IL18R1/MYB/CD274/IRF1/RSAD2/CTSL/BATF/IL15/CD300A/JUNB/SOCS1/LILRB4/SEMA4A/IL27/PNP/HLA-A/TARM1	up
GOBP_REGULATION_OF_PRODUCTION_OF_MOLECULAR_MEDIATOR_OF_IMMUNE_RESPONSE	22/874	161/12387	0.00209621	0.0301671	0.0250074	IRAK3/ACP5/SLC7A5/JAK3/BCL6/IL18R1/ARG1/TRIM6/IL1B/FFAR2/BST2/RSAD2/APOA2/FZD5/INAVA/NOD2/EVPL/FFAR3/LILRB4/C17orf99/HLA-A/TLR9	up
GOBP_NEGATIVE_REGULATION_OF_INTERLEUKIN_1_PRODUCTION	7/874	27/12387	0.002162	0.0308128	0.0255426	CEACAM1/ACP5/PML/GHRL/GAS6/LILRB4/CARD16	up
GOBP_NEGATIVE_REGULATION_OF_OSTEOCLAST_DIFFERENTIATION	7/874	27/12387	0.002162	0.0308128	0.0255426	LTF/FSTL3/TNFAIP6/LILRB4/MAFB/LILRB3/CCL3	up
GOBP_REGULATION_OF_SECRETION	48/874	446/12387	0.00216434	0.0308128	0.0255426	FGR/CYBA/ATP9A/MAOB/STXBP2/CEACAM1/ACHE/JAK2/OSM/TSPO/GATA1/RETN/TFR2/SEPTIN4/P2RX1/PLA2G4A/INHBA/PFKFB2/OPRL1/IL1B/BMP2/FFAR2/ADGRE2/RHBDF2/PPARG/RSAD2/DYSF/DNAJC1/MYOF/TRPM2/RAB13/S100A8/SNCA/PTGES/GHRL/PINK1/CHRNB2/GPER1/CD300A/ITGAM/MCTP1/FES/FFAR3/HYAL3/PIM3/CD177/AQP1/DOC2B	up
GOBP_POSITIVE_REGULATION_OF_CYSTEINE_TYPE_ENDOPEPTIDASE_ACTIVITY	18/874	122/12387	0.00220676	0.0313045	0.0259502	FAS/BAK1/NGFR/NLRC4/JAK2/P2RX1/CTSD/TNFSF10/PPARG/CASP1/PML/S100A8/SNCA/S100A9/IFI16/AIM2/GPER1/FIS1	up
GOBP_REGULATION_OF_PLATELET_ACTIVATION	9/874	42/12387	0.00223356	0.0315718	0.0261718	CEACAM1/JAK2/CTSG/PLA2G4A/EMILIN2/DMTN/FCER1G/SELP/MFSD2B	up
GOBP_RESPONSE_TO_TUMOR_NECROSIS_FACTOR	25/874	193/12387	0.00229905	0.0323824	0.0268438	FAS/CYBA/JAK2/TNFSF13B/ACOD1/MAPK14/STAT1/GBP3/GBP1/GCH1/CASP1/CXCL16/GBP2/AIM2/CAMP/GPER1/CD14/SPHK1/SLC2A4/GAS6/HYAL3/CASP4/CARD16/CCL3L3/CCL3	up
GOBP_OSTEOCLAST_DIFFERENTIATION	14/874	85/12387	0.00235253	0.0330186	0.0273711	TYROBP/LTF/SBNO2/FSTL3/MAPK14/TNFAIP6/BMP2/OSCAR/JUNB/LILRB4/SIGLEC15/MAFB/LILRB3/CCL3	up
GOBP_REGULATION_OF_SYSTEM_PROCESS	41/874	368/12387	0.00236923	0.0331359	0.0274683	HGF/RNF10/TYMP/CYBA/CST7/JAK2/TSPO/RETN/TNNT1/SCN1B/P2RX1/TRPV4/HRH2/ECE1/CHRNA2/INHBA/KCNJ2/OPRL1/ATP1B2/GCH1/PPARG/MYBPC3/TPM1/GSTO1/ADM/CLIC2/GHRL/CACNA1D/APOA2/GPER1/SCN3B/KCNE5/SPHK1/KCNG2/GAS6/SHISA7/MYL4/RYR2/SMTNL1/AQP1/CCL3	up
GOBP_ENDOCRINE_PROCESS	11/874	59/12387	0.00248029	0.0345674	0.028655	CYBA/TSPO/CTSG/RETN/ECE1/INHBA/IL1B/PPARG/GHRL/SUCNR1/AQP1	up
GOBP_POSITIVE_REGULATION_OF_SECRETION	28/874	226/12387	0.00252605	0.035082	0.0290816	FGR/CYBA/ACHE/JAK2/GATA1/RETN/TFR2/PLA2G4A/INHBA/PFKFB2/OPRL1/IL1B/BMP2/FFAR2/PPARG/TRPM2/S100A8/SNCA/PTGES/GHRL/PINK1/CHRNB2/GPER1/ITGAM/HYAL3/CD177/AQP1/DOC2B	up
GOBP_REGULATION_OF_WOUND_HEALING	15/874	95/12387	0.00256397	0.0354846	0.0294154	TFPI/PLAUR/FAP/CEACAM1/WFDC1/ACTA2/ST3GAL4/EMILIN2/SERPING1/DMTN/KRT1/PRDX2/HPSE/CD34/INSL3	up
GOBP_REGULATION_OF_LEUKOCYTE_DEGRANULATION	9/874	43/12387	0.00265141	0.036484	0.0302438	FGR/STXBP2/CEACAM1/GATA1/ADGRE2/CD300A/ITGAM/FES/CD177	up
GOBP_HOMEOSTASIS_OF_NUMBER_OF_CELLS	32/874	270/12387	0.00265455	0.036484	0.0302438	SLC4A1/FAS/BAK1/FECH/JAK2/GATA1/TNFSF13B/KLF1/JAK3/SEPTIN4/MAPK14/RHAG/TSPO2/VEGFA/BCL6/STAT1/MYB/INHBA/FAM210B/SMO/DYRK3/CCNB2/DMTN/TAL1/TRIM58/SPTA1/EPB42/PRDX2/AHSP/BPGM/MAFB/TRIM10	up
GOBP_RESPONSE_TO_CORTICOSTEROID	17/874	115/12387	0.00282955	0.0387387	0.0321129	CYBA/MAOB/JAK2/MDK/IGFBP2/ARG1/AANAT/ANXA3/ADM/APOA2/ALPL/IGFBP7/GPER1/CYBB/FOSL1/TYMS/AQP1	up
GOBP_REGULATION_OF_PATTERN_RECOGNITION_RECEPTOR_SIGNALING_PATHWAY	15/874	96/12387	0.0028458	0.0387387	0.0321129	LTF/CYBA/IFI35/IRAK3/RIOK3/ACOD1/IRF1/FLOT2/RSAD2/NOD2/CD300A/CD14/IRF7/TLR5/TLR9	up
GOBP_CHLORIDE_TRANSPORT	11/874	60/12387	0.00284786	0.0387387	0.0321129	SLC4A1/SLC1A3/TSPO/APOL1/CA2/SLC26A8/CLIC2/ANO10/CLIC1/SLC12A8/SLC26A6	up
GOBP_REGULATION_OF_LYMPHOCYTE_ACTIVATION	47/874	441/12387	0.00290508	0.0393822	0.0326463	FGR/PGLYRP1/TYROBP/HMGB3/CEACAM1/ARG2/SMARCD3/JAK2/LGALS1/CTSG/TNFSF13B/JAK3/DUSP3/MDK/VNN1/BCL6/LOXL3/IGFBP2/ARG1/CD274/INHBA/IRF1/IL1B/IDO1/LGALS3/FLOT2/IL15RA/SAMSN1/BATF/SLAMF8/CHRNB2/SPTA1/IL15/NOD2/PRDX2/CD300A/JUNB/GAS6/SOCS1/LILRB4/IL27/PDCD1LG2/PNP/HLA-A/TLR9/TARM1/CD24	up
GOBP_PROTEIN_PROCESSING	24/874	186/12387	0.00292974	0.0395813	0.0328114	PLAUR/BAK1/CST7/ADAMTS2/CPXM1/NLRC4/CTSG/PCSK1N/HPN/DHCR24/ECE1/SRGN/CTSL/CASP1/FURIN/NOL3/C1R/IFI16/TMEM208/CASP4/KEL/MAFB/CARD16/PSENEN	up
GOBP_MONOCARBOXYLIC_ACID_TRANSPORT	16/874	106/12387	0.00300058	0.0402646	0.0333777	CEACAM1/SLC6A12/TSPO2/PLA2G4A/SLC2A1/IL1B/SLC6A8/PPARG/SLC27A2/SLC16A3/PTGES/ACSL1/SLC51A/AKR1C1/FIS1/SLC26A6	up
GOBP_REGULATION_OF_ALPHA_BETA_T_CELL_ACTIVATION	16/874	106/12387	0.00300058	0.0402646	0.0333777	ARG2/JAK2/JAK3/BCL6/LOXL3/CD274/IRF1/BATF/CD300A/JUNB/SOCS1/LILRB4/IL27/PNP/HLA-A/TARM1	up
GOBP_CELL_DIFFERENTIATION_INVOLVED_IN_KIDNEY_DEVELOPMENT	8/874	36/12387	0.00305282	0.0406906	0.0337309	PROM1/MMP9/JAG1/ACTA2/STAT1/SMO/CD34/CD24	up
GOBP_TYPE_2_IMMUNE_RESPONSE	8/874	36/12387	0.00305282	0.0406906	0.0337309	ARG2/BCL6/MYB/ARG1/IDO1/RSAD2/BATF/NOD2	up
GOBP_NEGATIVE_REGULATION_OF_CELL_ADHESION	29/874	240/12387	0.00310065	0.0411899	0.0341448	CEACAM1/ARG2/JAK2/CTSG/JAG1/JAK3/DUSP3/MDK/TRPV4/VEGFA/BCL6/LOXL3/GBP1/ARG1/CD274/IRF1/BMP2/IDO1/LGALS3/ADAM15/DMTN/PRDX2/CD300A/TACSTD2/SOCS1/MUC1/LILRB4/PDCD1LG2/TARM1	up
GOBP_AMINOGLYCAN_METABOLIC_PROCESS	15/874	97/12387	0.00315269	0.0417416	0.0346021	PGLYRP1/HMMR/HAS1/ST3GAL4/DSE/PDGFRB/TNFAIP6/IL1B/GNS/STAB2/GALNT5/B4GALT5/IL15/HPSE/HYAL3	up
GOBP_ORGANIC_ANION_TRANSPORT	33/874	285/12387	0.00333147	0.0439621	0.0364428	SLC4A1/MGST1/SLC38A5/XK/SLC2A3/SLC1A3/CEACAM1/SLC7A5/SLC1A5/SLC6A12/SLC26A8/RHAG/TSPO2/PLA2G4A/SLC2A1/ARG1/IL1B/SLC6A8/PPARG/SLC27A2/SLC16A3/SNCA/PTGES/ACSL1/SLC51A/CA4/SLC6A19/SLC2A4/AKR1C1/SLC6A9/SLC22A4/FIS1/SLC26A6	up
GOBP_HYALURONAN_METABOLIC_PROCESS	7/874	29/12387	0.00335822	0.0440226	0.036493	HMMR/HAS1/TNFAIP6/IL1B/STAB2/IL15/HYAL3	up
GOBP_LIPID_EXPORT_FROM_CELL	7/874	29/12387	0.00335822	0.0440226	0.036493	TSPO/RETN/PLA2G4A/INHBA/IL1B/PTGES/GHRL	up
GOBP_CELL_MATURATION	17/874	117/12387	0.00339934	0.044415	0.0368183	SCARF1/VEGFA/KIF14/FAM210B/PPARG/ROPN1L/B4GALT5/TAL1/TRIM58/FZD5/IL15/EPB42/C1QA/TYMS/GLDN/SLC26A6/INSL3	up
GOBP_REGULATION_OF_MITOCHONDRION_ORGANIZATION	19/874	137/12387	0.00345902	0.0450467	0.0373419	PLAUR/HGF/BAK1/TSPO/MMP9/BNIP3L/FKBP8/CLU/TNFSF10/PPARG/NOL3/PINK1/FZD5/GPER1/STAT2/BCL2L1/PDE2A/FIS1/GPX1	up
GOBP_VASCULAR_PROCESS_IN_CIRCULATORY_SYSTEM	23/874	178/12387	0.00347923	0.0451618	0.0374374	SLC38A5/SLC2A3/SLC1A3/CEACAM1/SLC7A5/SLC1A5/P2RX1/TRPV4/VEGFA/HRH2/ECE1/SLC2A1/ATP1B2/GCH1/ADM/GPER1/AZU1/SLC2A4/PDE2A/SLC6A9/KEL/SMTNL1/GPX1	up
GOBP_REGULATION_OF_CALCIUM_ION_TRANSPORT	24/874	189/12387	0.00361003	0.0465904	0.0386216	BAK1/CYBA/ATP2C2/TSPO/JAK3/P2RX1/RCVRN/PDGFRB/OPRL1/LGALS3/PML/SNCA/GSTO1/CLIC2/CACNA1D/GPER1/CRACR2B/STAC3/LILRA5/SESTD1/RYR2/GJC2/TLR9/CCL3	up
GOBP_REGULATION_OF_P38MAPK_CASCADE	8/874	37/12387	0.00365882	0.0465904	0.0386216	HGF/GADD45B/VEGFA/GADD45A/IL1B/BMP2/GADD45G/SPHK1	up
GOBP_CARBON_DIOXIDE_TRANSPORT	4/874	10/12387	0.00366304	0.0465904	0.0386216	CA2/RHAG/HBD/AQP1	up
GOBP_CELL_AGGREGATION	4/874	10/12387	0.00366304	0.0465904	0.0386216	LTF/SOX6/MAPK14/MPZ	up
GOBP_NEUTROPHIL_MEDIATED_KILLING_OF_SYMBIONT_CELL	4/874	10/12387	0.00366304	0.0465904	0.0386216	CTSG/ARG1/AZU1/ELANE	up
GOBP_REGULATION_OF_EPITHELIAL_CELL_DIFFERENTIATION_INVOLVED_IN_KIDNEY_DEVELOPMENT	4/874	10/12387	0.00366304	0.0465904	0.0386216	PROM1/MMP9/STAT1/CD24	up
GOBP_MACROPHAGE_MIGRATION	9/874	45/12387	0.0036714	0.0465904	0.0386216	C5/MDK/TRPV4/LGALS3/SLAMF8/ROR2/C3AR1/AZU1/CCL3	up
GOBP_T_CELL_DIFFERENTIATION_INVOLVED_IN_IMMUNE_RESPONSE	12/874	71/12387	0.00377964	0.0478112	0.0396336	JAK3/BCL6/LOXL3/IL18R1/MYB/BATF/FCER1G/CLEC4E/CLEC4D/JUNB/SEMA4A/IL27	up
GOBP_REGULATION_OF_SISTER_CHROMATID_SEGREGATION	15/874	99/12387	0.00384825	0.048371	0.0400977	SMARCD3/BIRC5/MAP3K20/CDC6/ZWINT/ESPL1/CDK5RAP2/SPC25/SPC24/PLK1/CDT1/UBE2C/RMI2/HASPIN/AURKB	up
GOBP_RESPONSE_TO_ORGANOPHOSPHORUS	15/874	99/12387	0.00384825	0.048371	0.0400977	GATA1/P2RX1/STAT1/MMP19/IL1B/AANAT/CARM1/DMTN/BSG/FOSL1/TYMS/PDE2A/AKR1C1/SLC26A6/AQP1	up
GOBP_ENDOCYTOSIS	49/874	471/12387	0.00387249	0.0485222	0.040223	STAB1/MARCO/MSR1/AP2S1/NEDD4L/ATP9A/CLTCL1/HMMR/SCARF1/CEACAM1/FCN1/ACHE/MARCHF2/TFR2/LGALS3BP/WASF1/VEGFA/LOXL3/SGIP1/STBD1/DENND1A/CLU/LGALS3/SORT1/CTSL/CD63/STAB2/ASGR1/SNCA/ADM/FCGR1A/DOCK1/FCER1G/CXCL16/PTX3/LRPAP1/CD300A/ITGAM/CD14/BCL2L1/OLR1/MARCHF3/MCTP1/SPHK1/CD151/ABCA13/SLC2A4/LILRB4/CD177	up
GOBP_POSITIVE_REGULATION_OF_NITRIC_OXIDE_SYNTHASE_BIOSYNTHETIC_PROCESS	5/874	16/12387	0.00391843	0.0489434	0.0405721	JAK2/JAK3/STAT1/NOD2/TLR9	up
GOBP_ANTIGEN_RECEPTOR_MEDIATED_SIGNALING_PATHWAY	31/514	188/12387	3.8044e-11	1.21969e-07	1.14172e-07	CD79B/CD22/STAP1/TXK/BLNK/NFATC2/CD79A/GATA3/PLEKHA1/ITK/CBLB/HHLA2/FOXP1/PLCG1/CCR7/TESPA1/BLK/BANK1/MS4A1/UBASH3A/CD3G/FCRL3/TRAT1/CTLA4/BCL2/GCSAM/CD19/CD28/SH2D1A/IGHD/TRAC	down
GOBP_B_CELL_RECEPTOR_SIGNALING_PATHWAY	18/514	72/12387	5.11201e-10	8.19456e-07	7.67071e-07	CD79B/CD22/STAP1/BLNK/NFATC2/CD79A/PLEKHA1/ITK/FOXP1/BLK/BANK1/MS4A1/FCRL3/CTLA4/BCL2/GCSAM/CD19/IGHD	down
GOBP_B_CELL_PROLIFERATION	17/514	77/12387	1.19924e-08	1.28158e-05	1.19966e-05	CD22/NFATC2/CD40LG/CD79A/CR2/LEF1/ATM/MS4A1/TNFRSF13C/FCRL3/IKZF3/CTLA4/IL7R/GPR183/BCL2/RASGRP1/CD19	down
GOBP_IMMUNE_RESPONSE_REGULATING_CELL_SURFACE_RECEPTOR_SIGNALING_PATHWAY	35/514	296/12387	2.12924e-08	1.70659e-05	1.59749e-05	CD79B/CD22/STAP1/TXK/BLNK/NFATC2/CD79A/GATA3/PLEKHA1/ITK/CBLB/HHLA2/FOXP1/CR2/PLCG1/CCR7/TESPA1/BLK/BANK1/MS4A1/KIT/UBASH3A/CD3G/FCRL3/TRAT1/CTLA4/BCL2/GCSAM/CD19/CD28/SH2D1A/BTLA/IGHD/LILRA4/TRAC	down
GOBP_B_CELL_ACTIVATION	26/514	236/12387	5.37915e-06	0.00274705	0.00257144	CD79B/CD22/BLNK/NFATC2/CD40LG/CD79A/CCR6/CR2/LEF1/ATM/BANK1/MS4A1/KIT/TNFRSF13C/CXCR5/FCRL3/IKZF3/FCRL1/CTLA4/IL7R/GPR183/BCL2/RASGRP1/CD19/CD28/PAX5	down
GOBP_REGULATION_OF_ANTIGEN_RECEPTOR_MEDIATED_SIGNALING_PATHWAY	12/514	61/12387	6.23037e-06	0.00274705	0.00257144	CD22/STAP1/CBLB/FOXP1/CCR7/TESPA1/UBASH3A/FCRL3/TRAT1/GCSAM/CD19/SH2D1A	down
GOBP_IMMUNE_RESPONSE_REGULATING_SIGNALING_PATHWAY	37/514	408/12387	6.48165e-06	0.00274705	0.00257144	CD79B/CD22/BIRC3/STAP1/TXK/BLNK/NFATC2/CD79A/GATA3/PLEKHA1/ITK/CBLB/HHLA2/FOXP1/CR2/PLCG1/CCR7/TESPA1/BLK/BANK1/MS4A1/KIT/COLEC12/UBASH3A/CD3G/FCRL3/TRAT1/CTLA4/BCL2/GCSAM/CD19/CD28/SH2D1A/BTLA/IGHD/LILRA4/TRAC	down
GOBP_MONONUCLEAR_CELL_DIFFERENTIATION	37/514	409/12387	6.85478e-06	0.00274705	0.00257144	CD79B/TCF7/BLNK/CD40LG/CD79A/GATA3/CRTAM/CCR6/ITK/FOXP1/CR2/LY9/WNT1/GPR18/CCR7/BCL11B/IL2RA/DTX1/TESPA1/LEF1/ATM/CAMK4/MS4A1/KIT/CD3G/FCRL3/IKZF3/SLAMF6/CTLA4/IL7R/GPR183/WNT10B/BCL2/RASGRP1/CD19/CD28/PAX5	down
GOBP_T_CELL_ACTIVATION	41/514	480/12387	8.93686e-06	0.00318351	0.00298	CD6/TCF7/SIRPG/CD40LG/GATA3/CRTAM/CD5/CCR6/ITK/CBLB/HHLA2/FOXP1/LY9/WNT1/GPR18/CCR7/BCL11B/IL2RA/DTX1/TESPA1/LEF1/CAMK4/KIT/CD1C/TNFRSF13C/CD3G/IKZF3/SLAMF6/CTLA4/ICOS/NLRC3/IL7R/GPR183/WNT10B/BCL2/RASGRP1/CD28/TIGIT/DPP4/HLA-DOB/TRAC	down
GOBP_HOMOPHILIC_CELL_ADHESION_VIA_PLASMA_MEMBRANE_ADHESION_MOLECULES	12/514	67/12387	1.70973e-05	0.00548139	0.00513098	TRO/SDK2/CELSR1/CDHR3/DSC1/CELSR2/ROBO3/DCHS1/CDH2/AMIGO1/PCDH9/L1CAM	down
GOBP_T_CELL_DIFFERENTIATION	27/514	269/12387	1.9908e-05	0.00580227	0.00543136	TCF7/GATA3/CRTAM/CCR6/ITK/FOXP1/LY9/WNT1/GPR18/CCR7/BCL11B/IL2RA/DTX1/TESPA1/LEF1/CAMK4/KIT/CD3G/IKZF3/SLAMF6/CTLA4/IL7R/GPR183/WNT10B/BCL2/RASGRP1/CD28	down
GOBP_MUSCLE_ORGAN_DEVELOPMENT	23/514	224/12387	5.7231e-05	0.0152902	0.0143128	SOX8/CDON/FGFR2/COL19A1/ID3/LAMA5/LARGE1/LEF1/UNC45B/DISP1/SFMBT1/WNT10B/TMEM182/S1PR1/BCL2/NR1D2/DES/NOG/POU6F1/MRTFB/PAX5/LAMA2/ADARB1	down
GOBP_T_CELL_DIFFERENTIATION_IN_THYMUS	12/514	76/12387	6.29871e-05	0.0155336	0.0145406	GATA3/CCR6/WNT1/CCR7/BCL11B/TESPA1/CAMK4/CD3G/IL7R/BCL2/RASGRP1/CD28	down
GOBP_MORPHOGENESIS_OF_AN_EPITHELIUM	31/514	356/12387	7.88793e-05	0.0180634	0.0169086	SOX8/FGFR2/TEAD2/CELSR1/CECR2/RPGRIP1L/GATA3/FOXP1/EPHA4/WNT1/AJUBA/LAMA5/WNT10A/LEF1/PRKACB/CELSR2/GDF7/KLHL3/WNT7A/CDK20/CARMIL2/SPRY1/DACT1/DCHS1/BCL2/MLLT3/HOXB2/KDF1/NOG/CEP290/TCTN1	down
GOBP_SENSORY_ORGAN_DEVELOPMENT	30/514	341/12387	8.52907e-05	0.0182295	0.0170641	SOX8/CDON/FGFR2/SDK2/RPGRIP1/CECR2/FLT1/RPGRIP1L/GATA3/ACVR2B/EPHA4/USP45/WNT1/BCL11B/ATP8A2/WNT10A/LEF1/UNC45B/LRIG1/WNT7A/CDK20/KIT/SPRY1/SALL2/DCHS1/WNT10B/BCL2/NOG/SPRED3/CEP290	down
GOBP_CELL_CELL_ADHESION_VIA_PLASMA_MEMBRANE_ADHESION_MOLECULES	16/514	130/12387	9.36664e-05	0.0184673	0.0172868	CD6/TRO/SDK2/CELSR1/CRTAM/CDHR3/AJUBA/DSC1/CELSR2/ROBO3/DCHS1/CDH2/DAB1/AMIGO1/PCDH9/L1CAM	down
GOBP_PATTERN_SPECIFICATION_PROCESS	25/514	263/12387	9.7924e-05	0.0184673	0.0172868	MEOX1/CDON/FGFR2/RPGRIP1L/ARL6/ACVR2B/HOXB3/WNT1/LAMA5/LEF1/PRKACB/CELSR2/ATM/DISP1/WNT7A/CDK20/SPRY1/ANKS6/DCHS1/AXIN2/MLLT3/HOXB2/NOG/SYNGAP1/TCTN1	down
GOBP_REGULATION_OF_B_CELL_RECEPTOR_SIGNALING_PATHWAY	6/514	20/12387	0.000116819	0.0208068	0.0194767	CD22/STAP1/FOXP1/FCRL3/GCSAM/CD19	down
GOBP_SYNAPSE_ORGANIZATION	28/514	316/12387	0.000129433	0.0216922	0.0203055	SDK2/PFN2/LZTS3/NRCAM/SEZ6L/SPOCK2/PPFIBP1/EPHA4/TNR/ZC4H2/LAMA5/ARHGEF9/SYBU/CNKSR2/ANK3/WNT7A/PTPN13/CACNB2/NLGN2/CDH2/SYNPO/LRRN3/DOK7/PPFIA3/AMIGO1/SYNGAP1/L1CAM/PRRT1	down
GOBP_NEGATIVE_REGULATION_OF_FAT_CELL_DIFFERENTIATION	8/514	38/12387	0.000135323	0.0216922	0.0203055	TRIB2/MMP11/GATA3/ANKRD26/WNT1/FOXO1/WNT10B/ENPP1	down
GOBP_ACTIVATION_OF_IMMUNE_RESPONSE	35/514	438/12387	0.000155711	0.0237718	0.0222522	CD79B/CD22/BIRC3/STAP1/TXK/BLNK/NFATC2/CD79A/GATA3/PLEKHA1/ITK/CBLB/HHLA2/FOXP1/CR2/PLCG1/CCR7/TESPA1/BLK/BANK1/MS4A1/COLEC12/UBASH3A/CD3G/FCRL3/TRAT1/CTLA4/BCL2/GCSAM/CD19/CD28/SH2D1A/IGHD/LILRA4/TRAC	down
GOBP_TISSUE_MORPHOGENESIS	34/514	423/12387	0.00017277	0.024771	0.0231875	SOX8/FGFR2/TEAD2/CELSR1/CECR2/RPGRIP1L/GATA3/FOXP1/EPHA4/WNT1/AJUBA/LAMA5/WNT10A/LEF1/PRKACB/CELSR2/GDF7/KLHL3/WNT7A/CDK20/CARMIL2/SPRY1/DACT1/DCHS1/S1PR1/BCL2/MLLT3/HOXB2/KDF1/GCNT4/NOG/ADARB1/CEP290/TCTN1	down
GOBP_REGULATION_OF_LYMPHOCYTE_ACTIVATION	35/514	441/12387	0.000177708	0.024771	0.0231875	CD22/CD6/TCF7/SIRPG/NFATC2/CD40LG/GATA3/CLNK/CRTAM/CD5/CBLB/HHLA2/CCR7/IL2RA/DTX1/TESPA1/LEF1/ATM/CAMK4/BANK1/TNFRSF13C/FCRL3/IKZF3/CTLA4/ICOS/IL7R/GPR183/WNT10B/BCL2/RASGRP1/CD19/CD28/TIGIT/DPP4/HLA-DOB	down
GOBP_ODONTOGENESIS	11/514	76/12387	0.000280083	0.0374144	0.0350227	FGFR2/PHEX/ACVR2B/ID3/BCL11B/LAMA5/WNT10A/EDAR/LEF1/AXIN2/TSPEAR	down
GOBP_LYMPHOCYTE_COSTIMULATION	8/514	43/12387	0.000334374	0.040746	0.0381412	CD40LG/CD5/HHLA2/CCR7/TNFRSF13C/ICOS/CD28/DPP4	down
GOBP_NEPHRON_MORPHOGENESIS	8/514	43/12387	0.000334374	0.040746	0.0381412	SOX8/GATA3/WNT1/LAMA5/KLHL3/DCHS1/BCL2/NOG	down
GOBP_T_CELL_RECEPTOR_SIGNALING_PATHWAY	15/514	131/12387	0.000343151	0.040746	0.0381412	TXK/GATA3/ITK/CBLB/HHLA2/PLCG1/CCR7/TESPA1/UBASH3A/CD3G/TRAT1/CTLA4/CD28/SH2D1A/TRAC	down
