# Supplementary material for: Deep immune profiling delineates hallmarks of disease heterogeneity in extrapulmonary tuberculosis
Source: Nat Commun. 2025 Nov 10;16:9662. doi: 10.1038/s41467-025-65561-x (PMC12603278; doi:10.1038/s41467-025-65561-x)
Supplement: Supplementary file 4 — Supplementary Data 2 [file 41467_2025_65561_MOESM4_ESM.xlsx]

## Sheet: PBMC
Feature	Cell	Expression	Identity
AB-GITR	CD14 Monocytes	0.628857	CD14 Monocytes
AB-CD183	CD14 Monocytes	0.707027	CD14 Monocytes
AB-CD16:3G8	CD14 Monocytes	0.717978	CD14 Monocytes
AB-CD161:HP-3G10	CD14 Monocytes	0.605803	CD14 Monocytes
AB-CD134:ACT35	CD14 Monocytes	0.702183	CD14 Monocytes
AB-CD56:NCAM16.2	CD14 Monocytes	0.617833	CD14 Monocytes
AB-CD45RA:HI100	CD14 Monocytes	0.363661	CD14 Monocytes
AB-IgD	CD14 Monocytes	0.596658	CD14 Monocytes
AB-IgM	CD14 Monocytes	0.684984	CD14 Monocytes
AB-CXCR5	CD14 Monocytes	0.20846	CD14 Monocytes
AB-CD19:SJ25C1	CD14 Monocytes	0.426725	CD14 Monocytes
AB-CD196	CD14 Monocytes	0.693266	CD14 Monocytes
AB-CXCR6	CD14 Monocytes	0.78317	CD14 Monocytes
AB-CD272	CD14 Monocytes	0.420451	CD14 Monocytes
AB-CD137	CD14 Monocytes	0.819542	CD14 Monocytes
AB-CCR7	CD14 Monocytes	0.552062	CD14 Monocytes
AB-CD27:M-T271	CD14 Monocytes	0.239619	CD14 Monocytes
AB-CD279:EH12-1	CD14 Monocytes	0.634117	CD14 Monocytes
AB-CD278	CD14 Monocytes	0.445653	CD14 Monocytes
AB-CD8:SK1	CD14 Monocytes	0.419572	CD14 Monocytes
AB-CD127	CD14 Monocytes	0.369396	CD14 Monocytes
AB-CD62L:DREG-56	CD14 Monocytes	0.508537	CD14 Monocytes
AB-CD28:L293	CD14 Monocytes	0.314327	CD14 Monocytes
AB-CD25:2A3	CD14 Monocytes	0.380478	CD14 Monocytes
AB-CD4:SK3	CD14 Monocytes	0.625345	CD14 Monocytes
AB-CD3:UCHT1	CD14 Monocytes	0.24345	CD14 Monocytes
AB-HLA-DR	CD14 Monocytes	1.56794	CD14 Monocytes
AB-Tim3	CD14 Monocytes	1.45203	CD14 Monocytes
AB-CD11c:B-LY6	CD14 Monocytes	1.89275	CD14 Monocytes
AB-CD14:MPHIP9	CD14 Monocytes	1.95947	CD14 Monocytes
AB-GITR	CD16 Monocytes	0.572009	CD16 Monocytes
AB-CD183	CD16 Monocytes	0.804484	CD16 Monocytes
AB-CD16:3G8	CD16 Monocytes	2.86913	CD16 Monocytes
AB-CD161:HP-3G10	CD16 Monocytes	0.64207	CD16 Monocytes
AB-CD134:ACT35	CD16 Monocytes	0.670361	CD16 Monocytes
AB-CD56:NCAM16.2	CD16 Monocytes	0.535559	CD16 Monocytes
AB-CD45RA:HI100	CD16 Monocytes	1.00365	CD16 Monocytes
AB-IgD	CD16 Monocytes	0.58874	CD16 Monocytes
AB-IgM	CD16 Monocytes	0.636372	CD16 Monocytes
AB-CXCR5	CD16 Monocytes	0.22414	CD16 Monocytes
AB-CD19:SJ25C1	CD16 Monocytes	0.414271	CD16 Monocytes
AB-CD196	CD16 Monocytes	0.612089	CD16 Monocytes
AB-CXCR6	CD16 Monocytes	0.696964	CD16 Monocytes
AB-CD272	CD16 Monocytes	0.381487	CD16 Monocytes
AB-CD137	CD16 Monocytes	0.809754	CD16 Monocytes
AB-CCR7	CD16 Monocytes	0.563991	CD16 Monocytes
AB-CD27:M-T271	CD16 Monocytes	0.387203	CD16 Monocytes
AB-CD279:EH12-1	CD16 Monocytes	0.581942	CD16 Monocytes
AB-CD278	CD16 Monocytes	0.417604	CD16 Monocytes
AB-CD8:SK1	CD16 Monocytes	0.509676	CD16 Monocytes
AB-CD127	CD16 Monocytes	0.736846	CD16 Monocytes
AB-CD62L:DREG-56	CD16 Monocytes	0.420954	CD16 Monocytes
AB-CD28:L293	CD16 Monocytes	0.409893	CD16 Monocytes
AB-CD25:2A3	CD16 Monocytes	0.416313	CD16 Monocytes
AB-CD4:SK3	CD16 Monocytes	0.721599	CD16 Monocytes
AB-CD3:UCHT1	CD16 Monocytes	0.385184	CD16 Monocytes
AB-HLA-DR	CD16 Monocytes	1.93615	CD16 Monocytes
AB-Tim3	CD16 Monocytes	1.51897	CD16 Monocytes
AB-CD11c:B-LY6	CD16 Monocytes	2.14536	CD16 Monocytes
AB-CD14:MPHIP9	CD16 Monocytes	0.900257	CD16 Monocytes
AB-GITR	mDCs	0.55547	mDCs
AB-CD183	mDCs	0.62048	mDCs
AB-CD16:3G8	mDCs	0.649913	mDCs
AB-CD161:HP-3G10	mDCs	0.569376	mDCs
AB-CD134:ACT35	mDCs	0.647809	mDCs
AB-CD56:NCAM16.2	mDCs	0.746678	mDCs
AB-CD45RA:HI100	mDCs	0.525734	mDCs
AB-IgD	mDCs	0.528871	mDCs
AB-IgM	mDCs	0.584146	mDCs
AB-CXCR5	mDCs	0.197257	mDCs
AB-CD19:SJ25C1	mDCs	0.393312	mDCs
AB-CD196	mDCs	0.660309	mDCs
AB-CXCR6	mDCs	0.641135	mDCs
AB-CD272	mDCs	0.687574	mDCs
AB-CD137	mDCs	0.755331	mDCs
AB-CCR7	mDCs	0.545381	mDCs
AB-CD27:M-T271	mDCs	0.403647	mDCs
AB-CD279:EH12-1	mDCs	0.55268	mDCs
AB-CD278	mDCs	0.369108	mDCs
AB-CD8:SK1	mDCs	0.53248	mDCs
AB-CD127	mDCs	0.436821	mDCs
AB-CD62L:DREG-56	mDCs	0.844718	mDCs
AB-CD28:L293	mDCs	0.441726	mDCs
AB-CD25:2A3	mDCs	0.422658	mDCs
AB-CD4:SK3	mDCs	0.844323	mDCs
AB-CD3:UCHT1	mDCs	0.424189	mDCs
AB-HLA-DR	mDCs	1.98339	mDCs
AB-Tim3	mDCs	1.83647	mDCs
AB-CD11c:B-LY6	mDCs	1.88138	mDCs
AB-CD14:MPHIP9	mDCs	0.536813	mDCs
AB-GITR	pDCs	0.585272	pDCs
AB-CD183	pDCs	1.19629	pDCs
AB-CD16:3G8	pDCs	0.7666	pDCs
AB-CD161:HP-3G10	pDCs	0.565731	pDCs
AB-CD134:ACT35	pDCs	0.659742	pDCs
AB-CD56:NCAM16.2	pDCs	0.590699	pDCs
AB-CD45RA:HI100	pDCs	1.61235	pDCs
AB-IgD	pDCs	0.54455	pDCs
AB-IgM	pDCs	0.599759	pDCs
AB-CXCR5	pDCs	0.225515	pDCs
AB-CD19:SJ25C1	pDCs	0.416672	pDCs
AB-CD196	pDCs	0.58237	pDCs
AB-CXCR6	pDCs	0.662181	pDCs
AB-CD272	pDCs	1.84233	pDCs
AB-CD137	pDCs	0.612052	pDCs
AB-CCR7	pDCs	0.650044	pDCs
AB-CD27:M-T271	pDCs	0.392684	pDCs
AB-CD279:EH12-1	pDCs	0.603181	pDCs
AB-CD278	pDCs	0.431352	pDCs
AB-CD8:SK1	pDCs	0.557249	pDCs
AB-CD127	pDCs	0.439739	pDCs
AB-CD62L:DREG-56	pDCs	0.934617	pDCs
AB-CD28:L293	pDCs	0.415016	pDCs
AB-CD25:2A3	pDCs	0.417622	pDCs
AB-CD4:SK3	pDCs	1.30392	pDCs
AB-CD3:UCHT1	pDCs	0.397338	pDCs
AB-HLA-DR	pDCs	1.65135	pDCs
AB-Tim3	pDCs	0.765889	pDCs
AB-CD11c:B-LY6	pDCs	0.463487	pDCs
AB-CD14:MPHIP9	pDCs	0.434619	pDCs
AB-GITR	CD4 T cells	0.582268	CD4 T cells
AB-CD183	CD4 T cells	0.680369	CD4 T cells
AB-CD16:3G8	CD4 T cells	0.440855	CD4 T cells
AB-CD161:HP-3G10	CD4 T cells	0.699386	CD4 T cells
AB-CD134:ACT35	CD4 T cells	0.731302	CD4 T cells
AB-CD56:NCAM16.2	CD4 T cells	0.469308	CD4 T cells
AB-CD45RA:HI100	CD4 T cells	0.797745	CD4 T cells
AB-IgD	CD4 T cells	0.530343	CD4 T cells
AB-IgM	CD4 T cells	0.576658	CD4 T cells
AB-CXCR5	CD4 T cells	0.36117	CD4 T cells
AB-CD19:SJ25C1	CD4 T cells	0.419815	CD4 T cells
AB-CD196	CD4 T cells	0.680221	CD4 T cells
AB-CXCR6	CD4 T cells	0.674073	CD4 T cells
AB-CD272	CD4 T cells	0.971931	CD4 T cells
AB-CD137	CD4 T cells	0.564868	CD4 T cells
AB-CCR7	CD4 T cells	0.936698	CD4 T cells
AB-CD27:M-T271	CD4 T cells	1.71174	CD4 T cells
AB-CD279:EH12-1	CD4 T cells	0.788493	CD4 T cells
AB-CD278	CD4 T cells	0.747253	CD4 T cells
AB-CD8:SK1	CD4 T cells	0.407632	CD4 T cells
AB-CD127	CD4 T cells	1.22111	CD4 T cells
AB-CD62L:DREG-56	CD4 T cells	1.30862	CD4 T cells
AB-CD28:L293	CD4 T cells	1.64596	CD4 T cells
AB-CD25:2A3	CD4 T cells	1.18923	CD4 T cells
AB-CD4:SK3	CD4 T cells	1.95279	CD4 T cells
AB-CD3:UCHT1	CD4 T cells	1.64558	CD4 T cells
AB-HLA-DR	CD4 T cells	0.283654	CD4 T cells
AB-Tim3	CD4 T cells	0.354629	CD4 T cells
AB-CD11c:B-LY6	CD4 T cells	0.264052	CD4 T cells
AB-CD14:MPHIP9	CD4 T cells	0.328322	CD4 T cells
AB-GITR	CD8 T cells	0.518755	CD8 T cells
AB-CD183	CD8 T cells	0.797256	CD8 T cells
AB-CD16:3G8	CD8 T cells	0.677461	CD8 T cells
AB-CD161:HP-3G10	CD8 T cells	0.854376	CD8 T cells
AB-CD134:ACT35	CD8 T cells	0.672998	CD8 T cells
AB-CD56:NCAM16.2	CD8 T cells	0.917422	CD8 T cells
AB-CD45RA:HI100	CD8 T cells	1.21297	CD8 T cells
AB-IgD	CD8 T cells	0.499259	CD8 T cells
AB-IgM	CD8 T cells	0.535594	CD8 T cells
AB-CXCR5	CD8 T cells	0.224818	CD8 T cells
AB-CD19:SJ25C1	CD8 T cells	0.384681	CD8 T cells
AB-CD196	CD8 T cells	0.598652	CD8 T cells
AB-CXCR6	CD8 T cells	0.670522	CD8 T cells
AB-CD272	CD8 T cells	0.837281	CD8 T cells
AB-CD137	CD8 T cells	0.530073	CD8 T cells
AB-CCR7	CD8 T cells	0.76756	CD8 T cells
AB-CD27:M-T271	CD8 T cells	1.42	CD8 T cells
AB-CD279:EH12-1	CD8 T cells	0.788969	CD8 T cells
AB-CD278	CD8 T cells	0.57758	CD8 T cells
AB-CD8:SK1	CD8 T cells	2.77135	CD8 T cells
AB-CD127	CD8 T cells	1.0436	CD8 T cells
AB-CD62L:DREG-56	CD8 T cells	0.978597	CD8 T cells
AB-CD28:L293	CD8 T cells	1.11461	CD8 T cells
AB-CD25:2A3	CD8 T cells	0.563084	CD8 T cells
AB-CD4:SK3	CD8 T cells	0.477338	CD8 T cells
AB-CD3:UCHT1	CD8 T cells	1.62789	CD8 T cells
AB-HLA-DR	CD8 T cells	0.282982	CD8 T cells
AB-Tim3	CD8 T cells	0.417473	CD8 T cells
AB-CD11c:B-LY6	CD8 T cells	0.294059	CD8 T cells
AB-CD14:MPHIP9	CD8 T cells	0.322379	CD8 T cells
AB-GITR	NK cells	0.698011	NK cells
AB-CD183	NK cells	0.689508	NK cells
AB-CD16:3G8	NK cells	2.55531	NK cells
AB-CD161:HP-3G10	NK cells	1.12937	NK cells
AB-CD134:ACT35	NK cells	0.696671	NK cells
AB-CD56:NCAM16.2	NK cells	2.35607	NK cells
AB-CD45RA:HI100	NK cells	1.71295	NK cells
AB-IgD	NK cells	0.532875	NK cells
AB-IgM	NK cells	0.574766	NK cells
AB-CXCR5	NK cells	0.204231	NK cells
AB-CD19:SJ25C1	NK cells	0.422385	NK cells
AB-CD196	NK cells	0.569733	NK cells
AB-CXCR6	NK cells	0.670998	NK cells
AB-CD272	NK cells	0.308174	NK cells
AB-CD137	NK cells	0.576405	NK cells
AB-CCR7	NK cells	0.516129	NK cells
AB-CD27:M-T271	NK cells	0.286003	NK cells
AB-CD279:EH12-1	NK cells	0.531745	NK cells
AB-CD278	NK cells	0.411956	NK cells
AB-CD8:SK1	NK cells	0.811234	NK cells
AB-CD127	NK cells	0.484752	NK cells
AB-CD62L:DREG-56	NK cells	0.820457	NK cells
AB-CD28:L293	NK cells	0.292425	NK cells
AB-CD25:2A3	NK cells	0.389877	NK cells
AB-CD4:SK3	NK cells	0.170778	NK cells
AB-CD3:UCHT1	NK cells	0.240854	NK cells
AB-HLA-DR	NK cells	0.293651	NK cells
AB-Tim3	NK cells	0.90203	NK cells
AB-CD11c:B-LY6	NK cells	0.497358	NK cells
AB-CD14:MPHIP9	NK cells	0.335461	NK cells
AB-GITR	B cells	0.567865	B cells
AB-CD183	B cells	0.731451	B cells
AB-CD16:3G8	B cells	0.537877	B cells
AB-CD161:HP-3G10	B cells	0.627795	B cells
AB-CD134:ACT35	B cells	0.710676	B cells
AB-CD56:NCAM16.2	B cells	0.620794	B cells
AB-CD45RA:HI100	B cells	1.81772	B cells
AB-IgD	B cells	2.77276	B cells
AB-IgM	B cells	2.1777	B cells
AB-CXCR5	B cells	2.75264	B cells
AB-CD19:SJ25C1	B cells	3.68531	B cells
AB-CD196	B cells	1.71134	B cells
AB-CXCR6	B cells	0.69927	B cells
AB-CD272	B cells	2.19186	B cells
AB-CD137	B cells	1.02149	B cells
AB-CCR7	B cells	0.902931	B cells
AB-CD27:M-T271	B cells	0.811094	B cells
AB-CD279:EH12-1	B cells	0.631326	B cells
AB-CD278	B cells	0.492924	B cells
AB-CD8:SK1	B cells	0.609818	B cells
AB-CD127	B cells	0.507338	B cells
AB-CD62L:DREG-56	B cells	0.897612	B cells
AB-CD28:L293	B cells	0.518174	B cells
AB-CD25:2A3	B cells	0.967291	B cells
AB-CD4:SK3	B cells	0.412066	B cells
AB-CD3:UCHT1	B cells	0.509823	B cells
AB-HLA-DR	B cells	1.62929	B cells
AB-Tim3	B cells	0.375751	B cells
AB-CD11c:B-LY6	B cells	0.349825	B cells
AB-CD14:MPHIP9	B cells	0.348023	B cells
AB-GITR	Plasmablasts	0.54806	Plasmablasts
AB-CD183	Plasmablasts	0.629301	Plasmablasts
AB-CD16:3G8	Plasmablasts	0.529558	Plasmablasts
AB-CD161:HP-3G10	Plasmablasts	0.569744	Plasmablasts
AB-CD134:ACT35	Plasmablasts	0.653046	Plasmablasts
AB-CD56:NCAM16.2	Plasmablasts	0.545032	Plasmablasts
AB-CD45RA:HI100	Plasmablasts	1.6236	Plasmablasts
AB-IgD	Plasmablasts	0.574883	Plasmablasts
AB-IgM	Plasmablasts	0.659144	Plasmablasts
AB-CXCR5	Plasmablasts	0.284759	Plasmablasts
AB-CD19:SJ25C1	Plasmablasts	2.98167	Plasmablasts
AB-CD196	Plasmablasts	0.542115	Plasmablasts
AB-CXCR6	Plasmablasts	0.630969	Plasmablasts
AB-CD272	Plasmablasts	1.38024	Plasmablasts
AB-CD137	Plasmablasts	0.568076	Plasmablasts
AB-CCR7	Plasmablasts	0.542361	Plasmablasts
AB-CD27:M-T271	Plasmablasts	1.74085	Plasmablasts
AB-CD279:EH12-1	Plasmablasts	0.552756	Plasmablasts
AB-CD278	Plasmablasts	0.412599	Plasmablasts
AB-CD8:SK1	Plasmablasts	0.654798	Plasmablasts
AB-CD127	Plasmablasts	0.445267	Plasmablasts
AB-CD62L:DREG-56	Plasmablasts	0.671758	Plasmablasts
AB-CD28:L293	Plasmablasts	0.489421	Plasmablasts
AB-CD25:2A3	Plasmablasts	0.503645	Plasmablasts
AB-CD4:SK3	Plasmablasts	0.401696	Plasmablasts
AB-CD3:UCHT1	Plasmablasts	0.494159	Plasmablasts
AB-HLA-DR	Plasmablasts	1.21194	Plasmablasts
AB-Tim3	Plasmablasts	0.340666	Plasmablasts
AB-CD11c:B-LY6	Plasmablasts	0.338934	Plasmablasts
AB-CD14:MPHIP9	Plasmablasts	0.383813	Plasmablasts
AB-GITR	Megakaryocytes	0.753992	Megakaryocytes
AB-CD183	Megakaryocytes	0.912949	Megakaryocytes
AB-CD16:3G8	Megakaryocytes	0.948947	Megakaryocytes
AB-CD161:HP-3G10	Megakaryocytes	0.768812	Megakaryocytes
AB-CD134:ACT35	Megakaryocytes	0.828401	Megakaryocytes
AB-CD56:NCAM16.2	Megakaryocytes	0.659519	Megakaryocytes
AB-CD45RA:HI100	Megakaryocytes	0.680005	Megakaryocytes
AB-IgD	Megakaryocytes	0.761927	Megakaryocytes
AB-IgM	Megakaryocytes	0.835147	Megakaryocytes
AB-CXCR5	Megakaryocytes	0.388686	Megakaryocytes
AB-CD19:SJ25C1	Megakaryocytes	0.615835	Megakaryocytes
AB-CD196	Megakaryocytes	0.890408	Megakaryocytes
AB-CXCR6	Megakaryocytes	0.938783	Megakaryocytes
AB-CD272	Megakaryocytes	0.754863	Megakaryocytes
AB-CD137	Megakaryocytes	0.782644	Megakaryocytes
AB-CCR7	Megakaryocytes	0.797957	Megakaryocytes
AB-CD27:M-T271	Megakaryocytes	0.844897	Megakaryocytes
AB-CD279:EH12-1	Megakaryocytes	0.873432	Megakaryocytes
AB-CD278	Megakaryocytes	0.687439	Megakaryocytes
AB-CD8:SK1	Megakaryocytes	0.728391	Megakaryocytes
AB-CD127	Megakaryocytes	0.796105	Megakaryocytes
AB-CD62L:DREG-56	Megakaryocytes	0.840824	Megakaryocytes
AB-CD28:L293	Megakaryocytes	0.865524	Megakaryocytes
AB-CD25:2A3	Megakaryocytes	0.769877	Megakaryocytes
AB-CD4:SK3	Megakaryocytes	0.906997	Megakaryocytes
AB-CD3:UCHT1	Megakaryocytes	0.808858	Megakaryocytes
AB-HLA-DR	Megakaryocytes	0.838202	Megakaryocytes
AB-Tim3	Megakaryocytes	0.818072	Megakaryocytes
AB-CD11c:B-LY6	Megakaryocytes	0.92982	Megakaryocytes
AB-CD14:MPHIP9	Megakaryocytes	0.926204	Megakaryocytes
AB-GITR	Progenitors	0.556259	Progenitors
AB-CD183	Progenitors	0.567486	Progenitors
AB-CD16:3G8	Progenitors	0.530162	Progenitors
AB-CD161:HP-3G10	Progenitors	0.586758	Progenitors
AB-CD134:ACT35	Progenitors	0.654052	Progenitors
AB-CD56:NCAM16.2	Progenitors	0.557976	Progenitors
AB-CD45RA:HI100	Progenitors	0.414428	Progenitors
AB-IgD	Progenitors	0.526721	Progenitors
AB-IgM	Progenitors	0.557471	Progenitors
AB-CXCR5	Progenitors	0.225704	Progenitors
AB-CD19:SJ25C1	Progenitors	0.430628	Progenitors
AB-CD196	Progenitors	0.561872	Progenitors
AB-CXCR6	Progenitors	0.627635	Progenitors
AB-CD272	Progenitors	0.396557	Progenitors
AB-CD137	Progenitors	0.524181	Progenitors
AB-CCR7	Progenitors	0.535413	Progenitors
AB-CD27:M-T271	Progenitors	0.387276	Progenitors
AB-CD279:EH12-1	Progenitors	0.537671	Progenitors
AB-CD278	Progenitors	0.36142	Progenitors
AB-CD8:SK1	Progenitors	0.560585	Progenitors
AB-CD127	Progenitors	0.410734	Progenitors
AB-CD62L:DREG-56	Progenitors	0.985949	Progenitors
AB-CD28:L293	Progenitors	0.433906	Progenitors
AB-CD25:2A3	Progenitors	0.550871	Progenitors
AB-CD4:SK3	Progenitors	0.408601	Progenitors
AB-CD3:UCHT1	Progenitors	0.415809	Progenitors
AB-HLA-DR	Progenitors	0.83833	Progenitors
AB-Tim3	Progenitors	0.509612	Progenitors
AB-CD11c:B-LY6	Progenitors	0.41043	Progenitors
AB-CD14:MPHIP9	Progenitors	0.425328	Progenitors
AB-GITR	Proliferating cells	0.631921	Proliferating cells
AB-CD183	Proliferating cells	0.808883	Proliferating cells
AB-CD16:3G8	Proliferating cells	1.02639	Proliferating cells
AB-CD161:HP-3G10	Proliferating cells	0.808537	Proliferating cells
AB-CD134:ACT35	Proliferating cells	0.689405	Proliferating cells
AB-CD56:NCAM16.2	Proliferating cells	1.06246	Proliferating cells
AB-CD45RA:HI100	Proliferating cells	0.781038	Proliferating cells
AB-IgD	Proliferating cells	0.579522	Proliferating cells
AB-IgM	Proliferating cells	0.607032	Proliferating cells
AB-CXCR5	Proliferating cells	0.275974	Proliferating cells
AB-CD19:SJ25C1	Proliferating cells	0.454225	Proliferating cells
AB-CD196	Proliferating cells	0.596813	Proliferating cells
AB-CXCR6	Proliferating cells	0.680881	Proliferating cells
AB-CD272	Proliferating cells	0.886889	Proliferating cells
AB-CD137	Proliferating cells	0.647077	Proliferating cells
AB-CCR7	Proliferating cells	0.566814	Proliferating cells
AB-CD27:M-T271	Proliferating cells	0.726267	Proliferating cells
AB-CD279:EH12-1	Proliferating cells	0.872934	Proliferating cells
AB-CD278	Proliferating cells	1.22497	Proliferating cells
AB-CD8:SK1	Proliferating cells	0.990593	Proliferating cells
AB-CD127	Proliferating cells	0.632912	Proliferating cells
AB-CD62L:DREG-56	Proliferating cells	0.922499	Proliferating cells
AB-CD28:L293	Proliferating cells	1.64552	Proliferating cells
AB-CD25:2A3	Proliferating cells	0.966575	Proliferating cells
AB-CD4:SK3	Proliferating cells	1.27619	Proliferating cells
AB-CD3:UCHT1	Proliferating cells	1.07322	Proliferating cells
AB-HLA-DR	Proliferating cells	1.27219	Proliferating cells
AB-Tim3	Proliferating cells	0.595811	Proliferating cells
AB-CD11c:B-LY6	Proliferating cells	0.408562	Proliferating cells
AB-CD14:MPHIP9	Proliferating cells	0.343121	Proliferating cells
AB-GITR	Mixed	0.683835	Mixed
AB-CD183	Mixed	0.772688	Mixed
AB-CD16:3G8	Mixed	0.959701	Mixed
AB-CD161:HP-3G10	Mixed	0.651695	Mixed
AB-CD134:ACT35	Mixed	0.708941	Mixed
AB-CD56:NCAM16.2	Mixed	0.661639	Mixed
AB-CD45RA:HI100	Mixed	1.51379	Mixed
AB-IgD	Mixed	2.69042	Mixed
AB-IgM	Mixed	1.95876	Mixed
AB-CXCR5	Mixed	2.34796	Mixed
AB-CD19:SJ25C1	Mixed	3.24755	Mixed
AB-CD196	Mixed	1.43118	Mixed
AB-CXCR6	Mixed	0.798542	Mixed
AB-CD272	Mixed	1.83845	Mixed
AB-CD137	Mixed	1.09078	Mixed
AB-CCR7	Mixed	0.829678	Mixed
AB-CD27:M-T271	Mixed	0.579696	Mixed
AB-CD279:EH12-1	Mixed	0.662688	Mixed
AB-CD278	Mixed	0.520887	Mixed
AB-CD8:SK1	Mixed	0.549069	Mixed
AB-CD127	Mixed	0.498583	Mixed
AB-CD62L:DREG-56	Mixed	0.816521	Mixed
AB-CD28:L293	Mixed	0.444764	Mixed
AB-CD25:2A3	Mixed	0.749311	Mixed
AB-CD4:SK3	Mixed	0.715335	Mixed
AB-CD3:UCHT1	Mixed	0.415789	Mixed
AB-HLA-DR	Mixed	2.03103	Mixed
AB-Tim3	Mixed	1.41484	Mixed
AB-CD11c:B-LY6	Mixed	1.8398	Mixed
AB-CD14:MPHIP9	Mixed	1.75139	Mixed

## Sheet: Monocytes
Feature	Cell	Expression	Identity
AB-GITR	CD14+HLA-DRhi	0.60029	CD14+HLA-DRhi
AB-CD183	CD14+HLA-DRhi	0.675685	CD14+HLA-DRhi
AB-CD16:3G8	CD14+HLA-DRhi	0.790598	CD14+HLA-DRhi
AB-CD161:HP-3G10	CD14+HLA-DRhi	0.576071	CD14+HLA-DRhi
AB-CD134:ACT35	CD14+HLA-DRhi	0.678195	CD14+HLA-DRhi
AB-CD56:NCAM16.2	CD14+HLA-DRhi	0.540015	CD14+HLA-DRhi
AB-CD45RA:HI100	CD14+HLA-DRhi	0.384791	CD14+HLA-DRhi
AB-IgD	CD14+HLA-DRhi	0.585905	CD14+HLA-DRhi
AB-IgM	CD14+HLA-DRhi	0.681622	CD14+HLA-DRhi
AB-CXCR5	CD14+HLA-DRhi	0.209913	CD14+HLA-DRhi
AB-CD19:SJ25C1	CD14+HLA-DRhi	0.411823	CD14+HLA-DRhi
AB-CD196	CD14+HLA-DRhi	0.669109	CD14+HLA-DRhi
AB-CXCR6	CD14+HLA-DRhi	0.750401	CD14+HLA-DRhi
AB-CD272	CD14+HLA-DRhi	0.358967	CD14+HLA-DRhi
AB-CD137	CD14+HLA-DRhi	0.887451	CD14+HLA-DRhi
AB-CCR7	CD14+HLA-DRhi	0.528198	CD14+HLA-DRhi
AB-CD27:M-T271	CD14+HLA-DRhi	0.219619	CD14+HLA-DRhi
AB-CD279:EH12-1	CD14+HLA-DRhi	0.609093	CD14+HLA-DRhi
AB-CD278	CD14+HLA-DRhi	0.399309	CD14+HLA-DRhi
AB-CD8:SK1	CD14+HLA-DRhi	0.411556	CD14+HLA-DRhi
AB-CD127	CD14+HLA-DRhi	0.340042	CD14+HLA-DRhi
AB-CD62L:DREG-56	CD14+HLA-DRhi	0.388714	CD14+HLA-DRhi
AB-CD28:L293	CD14+HLA-DRhi	0.285568	CD14+HLA-DRhi
AB-CD25:2A3	CD14+HLA-DRhi	0.355802	CD14+HLA-DRhi
AB-CD4:SK3	CD14+HLA-DRhi	0.734869	CD14+HLA-DRhi
AB-CD3:UCHT1	CD14+HLA-DRhi	0.220584	CD14+HLA-DRhi
AB-HLA-DR	CD14+HLA-DRhi	2.15636	CD14+HLA-DRhi
AB-Tim3	CD14+HLA-DRhi	1.62584	CD14+HLA-DRhi
AB-CD11c:B-LY6	CD14+HLA-DRhi	2.08565	CD14+HLA-DRhi
AB-CD14:MPHIP9	CD14+HLA-DRhi	1.95506	CD14+HLA-DRhi
AB-GITR	CD14+S100+	0.615253	CD14+S100+
AB-CD183	CD14+S100+	0.666876	CD14+S100+
AB-CD16:3G8	CD14+S100+	0.693908	CD14+S100+
AB-CD161:HP-3G10	CD14+S100+	0.576617	CD14+S100+
AB-CD134:ACT35	CD14+S100+	0.677209	CD14+S100+
AB-CD56:NCAM16.2	CD14+S100+	0.573972	CD14+S100+
AB-CD45RA:HI100	CD14+S100+	0.267096	CD14+S100+
AB-IgD	CD14+S100+	0.569911	CD14+S100+
AB-IgM	CD14+S100+	0.640485	CD14+S100+
AB-CXCR5	CD14+S100+	0.197535	CD14+S100+
AB-CD19:SJ25C1	CD14+S100+	0.406299	CD14+S100+
AB-CD196	CD14+S100+	0.658645	CD14+S100+
AB-CXCR6	CD14+S100+	0.75125	CD14+S100+
AB-CD272	CD14+S100+	0.441544	CD14+S100+
AB-CD137	CD14+S100+	0.763419	CD14+S100+
AB-CCR7	CD14+S100+	0.517924	CD14+S100+
AB-CD27:M-T271	CD14+S100+	0.213067	CD14+S100+
AB-CD279:EH12-1	CD14+S100+	0.601085	CD14+S100+
AB-CD278	CD14+S100+	0.43992	CD14+S100+
AB-CD8:SK1	CD14+S100+	0.413576	CD14+S100+
AB-CD127	CD14+S100+	0.3389	CD14+S100+
AB-CD62L:DREG-56	CD14+S100+	0.618817	CD14+S100+
AB-CD28:L293	CD14+S100+	0.28859	CD14+S100+
AB-CD25:2A3	CD14+S100+	0.350975	CD14+S100+
AB-CD4:SK3	CD14+S100+	0.538086	CD14+S100+
AB-CD3:UCHT1	CD14+S100+	0.228774	CD14+S100+
AB-HLA-DR	CD14+S100+	1.20298	CD14+S100+
AB-Tim3	CD14+S100+	1.43448	CD14+S100+
AB-CD11c:B-LY6	CD14+S100+	1.86262	CD14+S100+
AB-CD14:MPHIP9	CD14+S100+	2.02211	CD14+S100+
AB-GITR	CD14+CCL+	0.699425	CD14+CCL+
AB-CD183	CD14+CCL+	0.795357	CD14+CCL+
AB-CD16:3G8	CD14+CCL+	0.669203	CD14+CCL+
AB-CD161:HP-3G10	CD14+CCL+	0.680072	CD14+CCL+
AB-CD134:ACT35	CD14+CCL+	0.776363	CD14+CCL+
AB-CD56:NCAM16.2	CD14+CCL+	0.5682	CD14+CCL+
AB-CD45RA:HI100	CD14+CCL+	0.297451	CD14+CCL+
AB-IgD	CD14+CCL+	0.644711	CD14+CCL+
AB-IgM	CD14+CCL+	0.769644	CD14+CCL+
AB-CXCR5	CD14+CCL+	0.218622	CD14+CCL+
AB-CD19:SJ25C1	CD14+CCL+	0.485241	CD14+CCL+
AB-CD196	CD14+CCL+	0.776556	CD14+CCL+
AB-CXCR6	CD14+CCL+	0.871178	CD14+CCL+
AB-CD272	CD14+CCL+	0.479171	CD14+CCL+
AB-CD137	CD14+CCL+	0.880835	CD14+CCL+
AB-CCR7	CD14+CCL+	0.626966	CD14+CCL+
AB-CD27:M-T271	CD14+CCL+	0.250719	CD14+CCL+
AB-CD279:EH12-1	CD14+CCL+	0.713031	CD14+CCL+
AB-CD278	CD14+CCL+	0.50797	CD14+CCL+
AB-CD8:SK1	CD14+CCL+	0.407538	CD14+CCL+
AB-CD127	CD14+CCL+	0.421821	CD14+CCL+
AB-CD62L:DREG-56	CD14+CCL+	0.409267	CD14+CCL+
AB-CD28:L293	CD14+CCL+	0.34375	CD14+CCL+
AB-CD25:2A3	CD14+CCL+	0.420662	CD14+CCL+
AB-CD4:SK3	CD14+CCL+	0.560092	CD14+CCL+
AB-CD3:UCHT1	CD14+CCL+	0.240906	CD14+CCL+
AB-HLA-DR	CD14+CCL+	1.40533	CD14+CCL+
AB-Tim3	CD14+CCL+	1.17639	CD14+CCL+
AB-CD11c:B-LY6	CD14+CCL+	1.86597	CD14+CCL+
AB-CD14:MPHIP9	CD14+CCL+	1.88372	CD14+CCL+
AB-GITR	CD14+CD163+	0.561396	CD14+CD163+
AB-CD183	CD14+CD163+	0.631079	CD14+CD163+
AB-CD16:3G8	CD14+CD163+	0.701817	CD14+CD163+
AB-CD161:HP-3G10	CD14+CD163+	0.534262	CD14+CD163+
AB-CD134:ACT35	CD14+CD163+	0.640193	CD14+CD163+
AB-CD56:NCAM16.2	CD14+CD163+	0.777161	CD14+CD163+
AB-CD45RA:HI100	CD14+CD163+	0.460755	CD14+CD163+
AB-IgD	CD14+CD163+	0.538633	CD14+CD163+
AB-IgM	CD14+CD163+	0.595012	CD14+CD163+
AB-CXCR5	CD14+CD163+	0.186167	CD14+CD163+
AB-CD19:SJ25C1	CD14+CD163+	0.373828	CD14+CD163+
AB-CD196	CD14+CD163+	0.6085	CD14+CD163+
AB-CXCR6	CD14+CD163+	0.70629	CD14+CD163+
AB-CD272	CD14+CD163+	0.353021	CD14+CD163+
AB-CD137	CD14+CD163+	0.702907	CD14+CD163+
AB-CCR7	CD14+CD163+	0.48818	CD14+CD163+
AB-CD27:M-T271	CD14+CD163+	0.199856	CD14+CD163+
AB-CD279:EH12-1	CD14+CD163+	0.553667	CD14+CD163+
AB-CD278	CD14+CD163+	0.394544	CD14+CD163+
AB-CD8:SK1	CD14+CD163+	0.401623	CD14+CD163+
AB-CD127	CD14+CD163+	0.319042	CD14+CD163+
AB-CD62L:DREG-56	CD14+CD163+	0.58485	CD14+CD163+
AB-CD28:L293	CD14+CD163+	0.271022	CD14+CD163+
AB-CD25:2A3	CD14+CD163+	0.332191	CD14+CD163+
AB-CD4:SK3	CD14+CD163+	0.535452	CD14+CD163+
AB-CD3:UCHT1	CD14+CD163+	0.21565	CD14+CD163+
AB-HLA-DR	CD14+CD163+	1.43086	CD14+CD163+
AB-Tim3	CD14+CD163+	1.50422	CD14+CD163+
AB-CD11c:B-LY6	CD14+CD163+	1.70208	CD14+CD163+
AB-CD14:MPHIP9	CD14+CD163+	1.88606	CD14+CD163+
AB-GITR	CD14+THBD+	0.613065	CD14+THBD+
AB-CD183	CD14+THBD+	0.694647	CD14+THBD+
AB-CD16:3G8	CD14+THBD+	0.763282	CD14+THBD+
AB-CD161:HP-3G10	CD14+THBD+	0.588383	CD14+THBD+
AB-CD134:ACT35	CD14+THBD+	0.68883	CD14+THBD+
AB-CD56:NCAM16.2	CD14+THBD+	0.593124	CD14+THBD+
AB-CD45RA:HI100	CD14+THBD+	0.3776	CD14+THBD+
AB-IgD	CD14+THBD+	0.582404	CD14+THBD+
AB-IgM	CD14+THBD+	0.669156	CD14+THBD+
AB-CXCR5	CD14+THBD+	0.205683	CD14+THBD+
AB-CD19:SJ25C1	CD14+THBD+	0.41619	CD14+THBD+
AB-CD196	CD14+THBD+	0.685467	CD14+THBD+
AB-CXCR6	CD14+THBD+	0.76947	CD14+THBD+
AB-CD272	CD14+THBD+	0.406716	CD14+THBD+
AB-CD137	CD14+THBD+	0.81636	CD14+THBD+
AB-CCR7	CD14+THBD+	0.539345	CD14+THBD+
AB-CD27:M-T271	CD14+THBD+	0.223151	CD14+THBD+
AB-CD279:EH12-1	CD14+THBD+	0.620097	CD14+THBD+
AB-CD278	CD14+THBD+	0.421471	CD14+THBD+
AB-CD8:SK1	CD14+THBD+	0.417463	CD14+THBD+
AB-CD127	CD14+THBD+	0.350652	CD14+THBD+
AB-CD62L:DREG-56	CD14+THBD+	0.511222	CD14+THBD+
AB-CD28:L293	CD14+THBD+	0.295767	CD14+THBD+
AB-CD25:2A3	CD14+THBD+	0.363473	CD14+THBD+
AB-CD4:SK3	CD14+THBD+	0.704082	CD14+THBD+
AB-CD3:UCHT1	CD14+THBD+	0.228658	CD14+THBD+
AB-HLA-DR	CD14+THBD+	1.69662	CD14+THBD+
AB-Tim3	CD14+THBD+	1.6002	CD14+THBD+
AB-CD11c:B-LY6	CD14+THBD+	1.94699	CD14+THBD+
AB-CD14:MPHIP9	CD14+THBD+	2.05698	CD14+THBD+
AB-GITR	CD14+IFI+	0.611653	CD14+IFI+
AB-CD183	CD14+IFI+	0.698785	CD14+IFI+
AB-CD16:3G8	CD14+IFI+	0.732676	CD14+IFI+
AB-CD161:HP-3G10	CD14+IFI+	0.578474	CD14+IFI+
AB-CD134:ACT35	CD14+IFI+	0.681808	CD14+IFI+
AB-CD56:NCAM16.2	CD14+IFI+	0.613501	CD14+IFI+
AB-CD45RA:HI100	CD14+IFI+	0.374009	CD14+IFI+
AB-IgD	CD14+IFI+	0.603485	CD14+IFI+
AB-IgM	CD14+IFI+	0.664921	CD14+IFI+
AB-CXCR5	CD14+IFI+	0.197383	CD14+IFI+
AB-CD19:SJ25C1	CD14+IFI+	0.398221	CD14+IFI+
AB-CD196	CD14+IFI+	0.685848	CD14+IFI+
AB-CXCR6	CD14+IFI+	0.774324	CD14+IFI+
AB-CD272	CD14+IFI+	0.416154	CD14+IFI+
AB-CD137	CD14+IFI+	0.797007	CD14+IFI+
AB-CCR7	CD14+IFI+	0.528373	CD14+IFI+
AB-CD27:M-T271	CD14+IFI+	0.217301	CD14+IFI+
AB-CD279:EH12-1	CD14+IFI+	0.613822	CD14+IFI+
AB-CD278	CD14+IFI+	0.461077	CD14+IFI+
AB-CD8:SK1	CD14+IFI+	0.412514	CD14+IFI+
AB-CD127	CD14+IFI+	0.350738	CD14+IFI+
AB-CD62L:DREG-56	CD14+IFI+	0.569798	CD14+IFI+
AB-CD28:L293	CD14+IFI+	0.291877	CD14+IFI+
AB-CD25:2A3	CD14+IFI+	0.367056	CD14+IFI+
AB-CD4:SK3	CD14+IFI+	0.644316	CD14+IFI+
AB-CD3:UCHT1	CD14+IFI+	0.224556	CD14+IFI+
AB-HLA-DR	CD14+IFI+	1.53174	CD14+IFI+
AB-Tim3	CD14+IFI+	1.58391	CD14+IFI+
AB-CD11c:B-LY6	CD14+IFI+	1.93917	CD14+IFI+
AB-CD14:MPHIP9	CD14+IFI+	2.09826	CD14+IFI+
AB-GITR	CD14+CD16hiC1Q+	0.668594	CD14+CD16hiC1Q+
AB-CD183	CD14+CD16hiC1Q+	0.823536	CD14+CD16hiC1Q+
AB-CD16:3G8	CD14+CD16hiC1Q+	1.75741	CD14+CD16hiC1Q+
AB-CD161:HP-3G10	CD14+CD16hiC1Q+	0.658702	CD14+CD16hiC1Q+
AB-CD134:ACT35	CD14+CD16hiC1Q+	0.751938	CD14+CD16hiC1Q+
AB-CD56:NCAM16.2	CD14+CD16hiC1Q+	0.570616	CD14+CD16hiC1Q+
AB-CD45RA:HI100	CD14+CD16hiC1Q+	0.484024	CD14+CD16hiC1Q+
AB-IgD	CD14+CD16hiC1Q+	0.681741	CD14+CD16hiC1Q+
AB-IgM	CD14+CD16hiC1Q+	0.800692	CD14+CD16hiC1Q+
AB-CXCR5	CD14+CD16hiC1Q+	0.284227	CD14+CD16hiC1Q+
AB-CD19:SJ25C1	CD14+CD16hiC1Q+	0.507492	CD14+CD16hiC1Q+
AB-CD196	CD14+CD16hiC1Q+	0.734218	CD14+CD16hiC1Q+
AB-CXCR6	CD14+CD16hiC1Q+	0.862303	CD14+CD16hiC1Q+
AB-CD272	CD14+CD16hiC1Q+	0.392894	CD14+CD16hiC1Q+
AB-CD137	CD14+CD16hiC1Q+	1.08876	CD14+CD16hiC1Q+
AB-CCR7	CD14+CD16hiC1Q+	0.614958	CD14+CD16hiC1Q+
AB-CD27:M-T271	CD14+CD16hiC1Q+	0.274935	CD14+CD16hiC1Q+
AB-CD279:EH12-1	CD14+CD16hiC1Q+	0.695557	CD14+CD16hiC1Q+
AB-CD278	CD14+CD16hiC1Q+	0.464715	CD14+CD16hiC1Q+
AB-CD8:SK1	CD14+CD16hiC1Q+	0.446674	CD14+CD16hiC1Q+
AB-CD127	CD14+CD16hiC1Q+	0.527533	CD14+CD16hiC1Q+
AB-CD62L:DREG-56	CD14+CD16hiC1Q+	0.393609	CD14+CD16hiC1Q+
AB-CD28:L293	CD14+CD16hiC1Q+	0.33984	CD14+CD16hiC1Q+
AB-CD25:2A3	CD14+CD16hiC1Q+	0.432585	CD14+CD16hiC1Q+
AB-CD4:SK3	CD14+CD16hiC1Q+	0.716671	CD14+CD16hiC1Q+
AB-CD3:UCHT1	CD14+CD16hiC1Q+	0.26052	CD14+CD16hiC1Q+
AB-HLA-DR	CD14+CD16hiC1Q+	2.73128	CD14+CD16hiC1Q+
AB-Tim3	CD14+CD16hiC1Q+	1.87568	CD14+CD16hiC1Q+
AB-CD11c:B-LY6	CD14+CD16hiC1Q+	2.28687	CD14+CD16hiC1Q+
AB-CD14:MPHIP9	CD14+CD16hiC1Q+	1.41833	CD14+CD16hiC1Q+
AB-GITR	CD14-CD16hi	0.548745	CD14-CD16hi
AB-CD183	CD14-CD16hi	0.793442	CD14-CD16hi
AB-CD16:3G8	CD14-CD16hi	3.0666	CD14-CD16hi
AB-CD161:HP-3G10	CD14-CD16hi	0.614699	CD14-CD16hi
AB-CD134:ACT35	CD14-CD16hi	0.658607	CD14-CD16hi
AB-CD56:NCAM16.2	CD14-CD16hi	0.471741	CD14-CD16hi
AB-CD45RA:HI100	CD14-CD16hi	1.04019	CD14-CD16hi
AB-IgD	CD14-CD16hi	0.572269	CD14-CD16hi
AB-IgM	CD14-CD16hi	0.610641	CD14-CD16hi
AB-CXCR5	CD14-CD16hi	0.196514	CD14-CD16hi
AB-CD19:SJ25C1	CD14-CD16hi	0.394269	CD14-CD16hi
AB-CD196	CD14-CD16hi	0.584668	CD14-CD16hi
AB-CXCR6	CD14-CD16hi	0.66942	CD14-CD16hi
AB-CD272	CD14-CD16hi	0.306723	CD14-CD16hi
AB-CD137	CD14-CD16hi	0.767479	CD14-CD16hi
AB-CCR7	CD14-CD16hi	0.514236	CD14-CD16hi
AB-CD27:M-T271	CD14-CD16hi	0.231852	CD14-CD16hi
AB-CD279:EH12-1	CD14-CD16hi	0.541154	CD14-CD16hi
AB-CD278	CD14-CD16hi	0.369675	CD14-CD16hi
AB-CD8:SK1	CD14-CD16hi	0.396372	CD14-CD16hi
AB-CD127	CD14-CD16hi	0.694945	CD14-CD16hi
AB-CD62L:DREG-56	CD14-CD16hi	0.31795	CD14-CD16hi
AB-CD28:L293	CD14-CD16hi	0.282717	CD14-CD16hi
AB-CD25:2A3	CD14-CD16hi	0.331867	CD14-CD16hi
AB-CD4:SK3	CD14-CD16hi	0.600604	CD14-CD16hi
AB-CD3:UCHT1	CD14-CD16hi	0.227128	CD14-CD16hi
AB-HLA-DR	CD14-CD16hi	1.83678	CD14-CD16hi
AB-Tim3	CD14-CD16hi	1.46322	CD14-CD16hi
AB-CD11c:B-LY6	CD14-CD16hi	2.16112	CD14-CD16hi
AB-CD14:MPHIP9	CD14-CD16hi	0.814352	CD14-CD16hi

## Sheet: T_NK
Feature	Cell	Expression	Identity
AB-GITR	CD4 naive	0.459808	CD4 naive
AB-CD183	CD4 naive	0.554219	CD4 naive
AB-CD16:3G8	CD4 naive	0.396153	CD4 naive
AB-CD161:HP-3G10	CD4 naive	0.536725	CD4 naive
AB-CD134:ACT35	CD4 naive	0.659502	CD4 naive
AB-CD56:NCAM16.2	CD4 naive	0.429927	CD4 naive
AB-CD45RA:HI100	CD4 naive	1.26443	CD4 naive
AB-IgD	CD4 naive	0.48539	CD4 naive
AB-IgM	CD4 naive	0.516366	CD4 naive
AB-CXCR5	CD4 naive	0.204904	CD4 naive
AB-CD19:SJ25C1	CD4 naive	0.377248	CD4 naive
AB-CD196	CD4 naive	0.514972	CD4 naive
AB-CXCR6	CD4 naive	0.6018	CD4 naive
AB-CD272	CD4 naive	1.03744	CD4 naive
AB-CD137	CD4 naive	0.508449	CD4 naive
AB-CCR7	CD4 naive	1.15408	CD4 naive
AB-CD27:M-T271	CD4 naive	1.97607	CD4 naive
AB-CD279:EH12-1	CD4 naive	0.535427	CD4 naive
AB-CD278	CD4 naive	0.653963	CD4 naive
AB-CD8:SK1	CD4 naive	0.361805	CD4 naive
AB-CD127	CD4 naive	1.18268	CD4 naive
AB-CD62L:DREG-56	CD4 naive	1.68366	CD4 naive
AB-CD28:L293	CD4 naive	1.5147	CD4 naive
AB-CD25:2A3	CD4 naive	0.605936	CD4 naive
AB-CD4:SK3	CD4 naive	1.93061	CD4 naive
AB-CD3:UCHT1	CD4 naive	1.81381	CD4 naive
AB-HLA-DR	CD4 naive	0.228927	CD4 naive
AB-Tim3	CD4 naive	0.333799	CD4 naive
AB-CD11c:B-LY6	CD4 naive	0.238938	CD4 naive
AB-CD14:MPHIP9	CD4 naive	0.303633	CD4 naive
AB-GITR	CD4 memory	0.593945	CD4 memory
AB-CD183	CD4 memory	0.698776	CD4 memory
AB-CD16:3G8	CD4 memory	0.400029	CD4 memory
AB-CD161:HP-3G10	CD4 memory	0.825296	CD4 memory
AB-CD134:ACT35	CD4 memory	0.733027	CD4 memory
AB-CD56:NCAM16.2	CD4 memory	0.420834	CD4 memory
AB-CD45RA:HI100	CD4 memory	0.280216	CD4 memory
AB-IgD	CD4 memory	0.487507	CD4 memory
AB-IgM	CD4 memory	0.525517	CD4 memory
AB-CXCR5	CD4 memory	0.529371	CD4 memory
AB-CD19:SJ25C1	CD4 memory	0.377367	CD4 memory
AB-CD196	CD4 memory	0.761821	CD4 memory
AB-CXCR6	CD4 memory	0.617395	CD4 memory
AB-CD272	CD4 memory	0.941918	CD4 memory
AB-CD137	CD4 memory	0.501689	CD4 memory
AB-CCR7	CD4 memory	0.679289	CD4 memory
AB-CD27:M-T271	CD4 memory	1.47032	CD4 memory
AB-CD279:EH12-1	CD4 memory	0.963437	CD4 memory
AB-CD278	CD4 memory	0.718242	CD4 memory
AB-CD8:SK1	CD4 memory	0.389513	CD4 memory
AB-CD127	CD4 memory	1.39964	CD4 memory
AB-CD62L:DREG-56	CD4 memory	0.95322	CD4 memory
AB-CD28:L293	CD4 memory	1.84353	CD4 memory
AB-CD25:2A3	CD4 memory	1.5694	CD4 memory
AB-CD4:SK3	CD4 memory	2.08656	CD4 memory
AB-CD3:UCHT1	CD4 memory	1.50238	CD4 memory
AB-HLA-DR	CD4 memory	0.251486	CD4 memory
AB-Tim3	CD4 memory	0.292709	CD4 memory
AB-CD11c:B-LY6	CD4 memory	0.241274	CD4 memory
AB-CD14:MPHIP9	CD4 memory	0.30763	CD4 memory
AB-GITR	Activated CD4 memory	0.501128	Activated CD4 memory
AB-CD183	Activated CD4 memory	0.625882	Activated CD4 memory
AB-CD16:3G8	Activated CD4 memory	0.433752	Activated CD4 memory
AB-CD161:HP-3G10	Activated CD4 memory	0.571878	Activated CD4 memory
AB-CD134:ACT35	Activated CD4 memory	0.685106	Activated CD4 memory
AB-CD56:NCAM16.2	Activated CD4 memory	0.396385	Activated CD4 memory
AB-CD45RA:HI100	Activated CD4 memory	0.218579	Activated CD4 memory
AB-IgD	Activated CD4 memory	0.476036	Activated CD4 memory
AB-IgM	Activated CD4 memory	0.508713	Activated CD4 memory
AB-CXCR5	Activated CD4 memory	0.183808	Activated CD4 memory
AB-CD19:SJ25C1	Activated CD4 memory	0.349269	Activated CD4 memory
AB-CD196	Activated CD4 memory	0.706398	Activated CD4 memory
AB-CXCR6	Activated CD4 memory	0.664895	Activated CD4 memory
AB-CD272	Activated CD4 memory	1.06099	Activated CD4 memory
AB-CD137	Activated CD4 memory	0.507192	Activated CD4 memory
AB-CCR7	Activated CD4 memory	0.491262	Activated CD4 memory
AB-CD27:M-T271	Activated CD4 memory	0.31858	Activated CD4 memory
AB-CD279:EH12-1	Activated CD4 memory	0.577348	Activated CD4 memory
AB-CD278	Activated CD4 memory	0.888292	Activated CD4 memory
AB-CD8:SK1	Activated CD4 memory	0.403171	Activated CD4 memory
AB-CD127	Activated CD4 memory	1.06563	Activated CD4 memory
AB-CD62L:DREG-56	Activated CD4 memory	0.291624	Activated CD4 memory
AB-CD28:L293	Activated CD4 memory	2.07267	Activated CD4 memory
AB-CD25:2A3	Activated CD4 memory	0.512882	Activated CD4 memory
AB-CD4:SK3	Activated CD4 memory	2.00107	Activated CD4 memory
AB-CD3:UCHT1	Activated CD4 memory	1.14433	Activated CD4 memory
AB-HLA-DR	Activated CD4 memory	0.86788	Activated CD4 memory
AB-Tim3	Activated CD4 memory	0.270232	Activated CD4 memory
AB-CD11c:B-LY6	Activated CD4 memory	0.253738	Activated CD4 memory
AB-CD14:MPHIP9	Activated CD4 memory	0.301578	Activated CD4 memory
AB-GITR	GZMH+ CD4 memory	0.55518	GZMH+ CD4 memory
AB-CD183	GZMH+ CD4 memory	0.647668	GZMH+ CD4 memory
AB-CD16:3G8	GZMH+ CD4 memory	0.457243	GZMH+ CD4 memory
AB-CD161:HP-3G10	GZMH+ CD4 memory	0.804218	GZMH+ CD4 memory
AB-CD134:ACT35	GZMH+ CD4 memory	0.705511	GZMH+ CD4 memory
AB-CD56:NCAM16.2	GZMH+ CD4 memory	0.690613	GZMH+ CD4 memory
AB-CD45RA:HI100	GZMH+ CD4 memory	0.386624	GZMH+ CD4 memory
AB-IgD	GZMH+ CD4 memory	0.535865	GZMH+ CD4 memory
AB-IgM	GZMH+ CD4 memory	0.569665	GZMH+ CD4 memory
AB-CXCR5	GZMH+ CD4 memory	0.205648	GZMH+ CD4 memory
AB-CD19:SJ25C1	GZMH+ CD4 memory	0.393738	GZMH+ CD4 memory
AB-CD196	GZMH+ CD4 memory	0.57774	GZMH+ CD4 memory
AB-CXCR6	GZMH+ CD4 memory	0.674124	GZMH+ CD4 memory
AB-CD272	GZMH+ CD4 memory	0.787924	GZMH+ CD4 memory
AB-CD137	GZMH+ CD4 memory	0.530946	GZMH+ CD4 memory
AB-CCR7	GZMH+ CD4 memory	0.516181	GZMH+ CD4 memory
AB-CD27:M-T271	GZMH+ CD4 memory	0.286494	GZMH+ CD4 memory
AB-CD279:EH12-1	GZMH+ CD4 memory	1.40964	GZMH+ CD4 memory
AB-CD278	GZMH+ CD4 memory	0.702289	GZMH+ CD4 memory
AB-CD8:SK1	GZMH+ CD4 memory	0.626265	GZMH+ CD4 memory
AB-CD127	GZMH+ CD4 memory	0.757542	GZMH+ CD4 memory
AB-CD62L:DREG-56	GZMH+ CD4 memory	0.523808	GZMH+ CD4 memory
AB-CD28:L293	GZMH+ CD4 memory	0.418356	GZMH+ CD4 memory
AB-CD25:2A3	GZMH+ CD4 memory	0.351912	GZMH+ CD4 memory
AB-CD4:SK3	GZMH+ CD4 memory	1.90098	GZMH+ CD4 memory
AB-CD3:UCHT1	GZMH+ CD4 memory	1.5896	GZMH+ CD4 memory
AB-HLA-DR	GZMH+ CD4 memory	0.317919	GZMH+ CD4 memory
AB-Tim3	GZMH+ CD4 memory	0.294162	GZMH+ CD4 memory
AB-CD11c:B-LY6	GZMH+ CD4 memory	0.266693	GZMH+ CD4 memory
AB-CD14:MPHIP9	GZMH+ CD4 memory	0.328239	GZMH+ CD4 memory
AB-GITR	Treg	0.692932	Treg
AB-CD183	Treg	0.610679	Treg
AB-CD16:3G8	Treg	0.423875	Treg
AB-CD161:HP-3G10	Treg	0.610372	Treg
AB-CD134:ACT35	Treg	0.706427	Treg
AB-CD56:NCAM16.2	Treg	0.467059	Treg
AB-CD45RA:HI100	Treg	0.531414	Treg
AB-IgD	Treg	0.489558	Treg
AB-IgM	Treg	0.528636	Treg
AB-CXCR5	Treg	0.336851	Treg
AB-CD19:SJ25C1	Treg	0.38034	Treg
AB-CD196	Treg	0.628395	Treg
AB-CXCR6	Treg	0.663356	Treg
AB-CD272	Treg	0.58205	Treg
AB-CD137	Treg	0.659337	Treg
AB-CCR7	Treg	0.677222	Treg
AB-CD27:M-T271	Treg	1.84694	Treg
AB-CD279:EH12-1	Treg	0.892301	Treg
AB-CD278	Treg	1.01216	Treg
AB-CD8:SK1	Treg	0.42608	Treg
AB-CD127	Treg	0.583238	Treg
AB-CD62L:DREG-56	Treg	1.25753	Treg
AB-CD28:L293	Treg	1.64994	Treg
AB-CD25:2A3	Treg	2.97662	Treg
AB-CD4:SK3	Treg	1.90473	Treg
AB-CD3:UCHT1	Treg	1.58031	Treg
AB-HLA-DR	Treg	0.359746	Treg
AB-Tim3	Treg	0.334731	Treg
AB-CD11c:B-LY6	Treg	0.254845	Treg
AB-CD14:MPHIP9	Treg	0.31165	Treg
AB-GITR	CD8 naive	0.483533	CD8 naive
AB-CD183	CD8 naive	0.84145	CD8 naive
AB-CD16:3G8	CD8 naive	0.413739	CD8 naive
AB-CD161:HP-3G10	CD8 naive	0.532274	CD8 naive
AB-CD134:ACT35	CD8 naive	0.666631	CD8 naive
AB-CD56:NCAM16.2	CD8 naive	0.462261	CD8 naive
AB-CD45RA:HI100	CD8 naive	1.75807	CD8 naive
AB-IgD	CD8 naive	0.498004	CD8 naive
AB-IgM	CD8 naive	0.5254	CD8 naive
AB-CXCR5	CD8 naive	0.19396	CD8 naive
AB-CD19:SJ25C1	CD8 naive	0.372974	CD8 naive
AB-CD196	CD8 naive	0.523982	CD8 naive
AB-CXCR6	CD8 naive	0.619783	CD8 naive
AB-CD272	CD8 naive	1.00738	CD8 naive
AB-CD137	CD8 naive	0.51336	CD8 naive
AB-CCR7	CD8 naive	1.11038	CD8 naive
AB-CD27:M-T271	CD8 naive	2.01197	CD8 naive
AB-CD279:EH12-1	CD8 naive	0.5228	CD8 naive
AB-CD278	CD8 naive	0.587752	CD8 naive
AB-CD8:SK1	CD8 naive	3.36392	CD8 naive
AB-CD127	CD8 naive	1.14507	CD8 naive
AB-CD62L:DREG-56	CD8 naive	1.29268	CD8 naive
AB-CD28:L293	CD8 naive	1.19439	CD8 naive
AB-CD25:2A3	CD8 naive	0.326043	CD8 naive
AB-CD4:SK3	CD8 naive	0.187592	CD8 naive
AB-CD3:UCHT1	CD8 naive	1.51885	CD8 naive
AB-HLA-DR	CD8 naive	0.238551	CD8 naive
AB-Tim3	CD8 naive	0.422127	CD8 naive
AB-CD11c:B-LY6	CD8 naive	0.248296	CD8 naive
AB-CD14:MPHIP9	CD8 naive	0.30991	CD8 naive
AB-GITR	GZMK+ CD8 memory	0.48386	GZMK+ CD8 memory
AB-CD183	GZMK+ CD8 memory	0.974578	GZMK+ CD8 memory
AB-CD16:3G8	GZMK+ CD8 memory	0.431931	GZMK+ CD8 memory
AB-CD161:HP-3G10	GZMK+ CD8 memory	0.68748	GZMK+ CD8 memory
AB-CD134:ACT35	GZMK+ CD8 memory	0.659515	GZMK+ CD8 memory
AB-CD56:NCAM16.2	GZMK+ CD8 memory	0.464971	GZMK+ CD8 memory
AB-CD45RA:HI100	GZMK+ CD8 memory	0.452834	GZMK+ CD8 memory
AB-IgD	GZMK+ CD8 memory	0.488929	GZMK+ CD8 memory
AB-IgM	GZMK+ CD8 memory	0.525785	GZMK+ CD8 memory
AB-CXCR5	GZMK+ CD8 memory	0.24364	GZMK+ CD8 memory
AB-CD19:SJ25C1	GZMK+ CD8 memory	0.368054	GZMK+ CD8 memory
AB-CD196	GZMK+ CD8 memory	0.57579	GZMK+ CD8 memory
AB-CXCR6	GZMK+ CD8 memory	0.700415	GZMK+ CD8 memory
AB-CD272	GZMK+ CD8 memory	0.810073	GZMK+ CD8 memory
AB-CD137	GZMK+ CD8 memory	0.510644	GZMK+ CD8 memory
AB-CCR7	GZMK+ CD8 memory	0.54862	GZMK+ CD8 memory
AB-CD27:M-T271	GZMK+ CD8 memory	1.43079	GZMK+ CD8 memory
AB-CD279:EH12-1	GZMK+ CD8 memory	1.06528	GZMK+ CD8 memory
AB-CD278	GZMK+ CD8 memory	0.527234	GZMK+ CD8 memory
AB-CD8:SK1	GZMK+ CD8 memory	3.42216	GZMK+ CD8 memory
AB-CD127	GZMK+ CD8 memory	1.20614	GZMK+ CD8 memory
AB-CD62L:DREG-56	GZMK+ CD8 memory	0.592066	GZMK+ CD8 memory
AB-CD28:L293	GZMK+ CD8 memory	1.41036	GZMK+ CD8 memory
AB-CD25:2A3	GZMK+ CD8 memory	0.767078	GZMK+ CD8 memory
AB-CD4:SK3	GZMK+ CD8 memory	0.212155	GZMK+ CD8 memory
AB-CD3:UCHT1	GZMK+ CD8 memory	1.4735	GZMK+ CD8 memory
AB-HLA-DR	GZMK+ CD8 memory	0.304453	GZMK+ CD8 memory
AB-Tim3	GZMK+ CD8 memory	0.324232	GZMK+ CD8 memory
AB-CD11c:B-LY6	GZMK+ CD8 memory	0.262192	GZMK+ CD8 memory
AB-CD14:MPHIP9	GZMK+ CD8 memory	0.313049	GZMK+ CD8 memory
AB-GITR	GZMH+ CD56+ CD8 memory	0.511537	GZMH+ CD56+ CD8 memory
AB-CD183	GZMH+ CD56+ CD8 memory	0.672971	GZMH+ CD56+ CD8 memory
AB-CD16:3G8	GZMH+ CD56+ CD8 memory	0.635045	GZMH+ CD56+ CD8 memory
AB-CD161:HP-3G10	GZMH+ CD56+ CD8 memory	0.650224	GZMH+ CD56+ CD8 memory
AB-CD134:ACT35	GZMH+ CD56+ CD8 memory	0.6795	GZMH+ CD56+ CD8 memory
AB-CD56:NCAM16.2	GZMH+ CD56+ CD8 memory	1.05476	GZMH+ CD56+ CD8 memory
AB-CD45RA:HI100	GZMH+ CD56+ CD8 memory	1.16674	GZMH+ CD56+ CD8 memory
AB-IgD	GZMH+ CD56+ CD8 memory	0.509775	GZMH+ CD56+ CD8 memory
AB-IgM	GZMH+ CD56+ CD8 memory	0.551408	GZMH+ CD56+ CD8 memory
AB-CXCR5	GZMH+ CD56+ CD8 memory	0.201076	GZMH+ CD56+ CD8 memory
AB-CD19:SJ25C1	GZMH+ CD56+ CD8 memory	0.392202	GZMH+ CD56+ CD8 memory
AB-CD196	GZMH+ CD56+ CD8 memory	0.534733	GZMH+ CD56+ CD8 memory
AB-CXCR6	GZMH+ CD56+ CD8 memory	0.650867	GZMH+ CD56+ CD8 memory
AB-CD272	GZMH+ CD56+ CD8 memory	0.583879	GZMH+ CD56+ CD8 memory
AB-CD137	GZMH+ CD56+ CD8 memory	0.547177	GZMH+ CD56+ CD8 memory
AB-CCR7	GZMH+ CD56+ CD8 memory	0.507433	GZMH+ CD56+ CD8 memory
AB-CD27:M-T271	GZMH+ CD56+ CD8 memory	0.600894	GZMH+ CD56+ CD8 memory
AB-CD279:EH12-1	GZMH+ CD56+ CD8 memory	0.803969	GZMH+ CD56+ CD8 memory
AB-CD278	GZMH+ CD56+ CD8 memory	0.55593	GZMH+ CD56+ CD8 memory
AB-CD8:SK1	GZMH+ CD56+ CD8 memory	3.18063	GZMH+ CD56+ CD8 memory
AB-CD127	GZMH+ CD56+ CD8 memory	0.495063	GZMH+ CD56+ CD8 memory
AB-CD62L:DREG-56	GZMH+ CD56+ CD8 memory	0.707312	GZMH+ CD56+ CD8 memory
AB-CD28:L293	GZMH+ CD56+ CD8 memory	0.360436	GZMH+ CD56+ CD8 memory
AB-CD25:2A3	GZMH+ CD56+ CD8 memory	0.325696	GZMH+ CD56+ CD8 memory
AB-CD4:SK3	GZMH+ CD56+ CD8 memory	0.202379	GZMH+ CD56+ CD8 memory
AB-CD3:UCHT1	GZMH+ CD56+ CD8 memory	1.66803	GZMH+ CD56+ CD8 memory
AB-HLA-DR	GZMH+ CD56+ CD8 memory	0.308856	GZMH+ CD56+ CD8 memory
AB-Tim3	GZMH+ CD56+ CD8 memory	0.369301	GZMH+ CD56+ CD8 memory
AB-CD11c:B-LY6	GZMH+ CD56+ CD8 memory	0.308021	GZMH+ CD56+ CD8 memory
AB-CD14:MPHIP9	GZMH+ CD56+ CD8 memory	0.324968	GZMH+ CD56+ CD8 memory
AB-GITR	Mait	0.532184	Mait
AB-CD183	Mait	0.679853	Mait
AB-CD16:3G8	Mait	0.428705	Mait
AB-CD161:HP-3G10	Mait	2.1559	Mait
AB-CD134:ACT35	Mait	0.689179	Mait
AB-CD56:NCAM16.2	Mait	1.43537	Mait
AB-CD45RA:HI100	Mait	0.500556	Mait
AB-IgD	Mait	0.512129	Mait
AB-IgM	Mait	0.555295	Mait
AB-CXCR5	Mait	0.205441	Mait
AB-CD19:SJ25C1	Mait	0.390103	Mait
AB-CD196	Mait	0.982434	Mait
AB-CXCR6	Mait	0.86459	Mait
AB-CD272	Mait	0.548907	Mait
AB-CD137	Mait	0.519349	Mait
AB-CCR7	Mait	0.564476	Mait
AB-CD27:M-T271	Mait	1.23282	Mait
AB-CD279:EH12-1	Mait	1.02866	Mait
AB-CD278	Mait	0.437562	Mait
AB-CD8:SK1	Mait	1.75763	Mait
AB-CD127	Mait	1.34329	Mait
AB-CD62L:DREG-56	Mait	0.440139	Mait
AB-CD28:L293	Mait	1.56171	Mait
AB-CD25:2A3	Mait	0.5712	Mait
AB-CD4:SK3	Mait	0.420012	Mait
AB-CD3:UCHT1	Mait	1.25454	Mait
AB-HLA-DR	Mait	0.259346	Mait
AB-Tim3	Mait	0.299764	Mait
AB-CD11c:B-LY6	Mait	0.261604	Mait
AB-CD14:MPHIP9	Mait	0.329366	Mait
AB-GITR	gdT	0.519143	gdT
AB-CD183	gdT	0.792577	gdT
AB-CD16:3G8	gdT	0.811963	gdT
AB-CD161:HP-3G10	gdT	1.06578	gdT
AB-CD134:ACT35	gdT	0.674791	gdT
AB-CD56:NCAM16.2	gdT	1.34273	gdT
AB-CD45RA:HI100	gdT	0.85422	gdT
AB-IgD	gdT	0.503082	gdT
AB-IgM	gdT	0.543257	gdT
AB-CXCR5	gdT	0.204375	gdT
AB-CD19:SJ25C1	gdT	0.390366	gdT
AB-CD196	gdT	0.562356	gdT
AB-CXCR6	gdT	0.671337	gdT
AB-CD272	gdT	0.891851	gdT
AB-CD137	gdT	0.538309	gdT
AB-CCR7	gdT	0.509943	gdT
AB-CD27:M-T271	gdT	0.797791	gdT
AB-CD279:EH12-1	gdT	0.809803	gdT
AB-CD278	gdT	0.464569	gdT
AB-CD8:SK1	gdT	0.725003	gdT
AB-CD127	gdT	0.834132	gdT
AB-CD62L:DREG-56	gdT	0.898324	gdT
AB-CD28:L293	gdT	0.651635	gdT
AB-CD25:2A3	gdT	0.453574	gdT
AB-CD4:SK3	gdT	0.219482	gdT
AB-CD3:UCHT1	gdT	2.28011	gdT
AB-HLA-DR	gdT	0.271286	gdT
AB-Tim3	gdT	0.348295	gdT
AB-CD11c:B-LY6	gdT	0.297391	gdT
AB-CD14:MPHIP9	gdT	0.314481	gdT
AB-GITR	dnT	0.415276	dnT
AB-CD183	dnT	0.820239	dnT
AB-CD16:3G8	dnT	0.411875	dnT
AB-CD161:HP-3G10	dnT	0.503225	dnT
AB-CD134:ACT35	dnT	0.637221	dnT
AB-CD56:NCAM16.2	dnT	0.431423	dnT
AB-CD45RA:HI100	dnT	1.49456	dnT
AB-IgD	dnT	0.436209	dnT
AB-IgM	dnT	0.488794	dnT
AB-CXCR5	dnT	0.367362	dnT
AB-CD19:SJ25C1	dnT	0.359178	dnT
AB-CD196	dnT	0.477338	dnT
AB-CXCR6	dnT	0.63254	dnT
AB-CD272	dnT	0.413432	dnT
AB-CD137	dnT	0.495065	dnT
AB-CCR7	dnT	0.639845	dnT
AB-CD27:M-T271	dnT	2.14378	dnT
AB-CD279:EH12-1	dnT	0.887655	dnT
AB-CD278	dnT	0.669369	dnT
AB-CD8:SK1	dnT	0.456309	dnT
AB-CD127	dnT	0.834627	dnT
AB-CD62L:DREG-56	dnT	0.832485	dnT
AB-CD28:L293	dnT	1.5056	dnT
AB-CD25:2A3	dnT	0.353501	dnT
AB-CD4:SK3	dnT	0.193673	dnT
AB-CD3:UCHT1	dnT	1.48809	dnT
AB-HLA-DR	dnT	0.327123	dnT
AB-Tim3	dnT	0.557491	dnT
AB-CD11c:B-LY6	dnT	0.227152	dnT
AB-CD14:MPHIP9	dnT	0.284488	dnT
AB-GITR	CD56dim NK	0.651039	CD56dim NK
AB-CD183	CD56dim NK	0.657596	CD56dim NK
AB-CD16:3G8	CD56dim NK	2.75118	CD56dim NK
AB-CD161:HP-3G10	CD56dim NK	1.12477	CD56dim NK
AB-CD134:ACT35	CD56dim NK	0.672571	CD56dim NK
AB-CD56:NCAM16.2	CD56dim NK	2.32056	CD56dim NK
AB-CD45RA:HI100	CD56dim NK	1.74465	CD56dim NK
AB-IgD	CD56dim NK	0.509293	CD56dim NK
AB-IgM	CD56dim NK	0.541001	CD56dim NK
AB-CXCR5	CD56dim NK	0.197513	CD56dim NK
AB-CD19:SJ25C1	CD56dim NK	0.376872	CD56dim NK
AB-CD196	CD56dim NK	0.533284	CD56dim NK
AB-CXCR6	CD56dim NK	0.631216	CD56dim NK
AB-CD272	CD56dim NK	0.288079	CD56dim NK
AB-CD137	CD56dim NK	0.548501	CD56dim NK
AB-CCR7	CD56dim NK	0.488351	CD56dim NK
AB-CD27:M-T271	CD56dim NK	0.251452	CD56dim NK
AB-CD279:EH12-1	CD56dim NK	0.503364	CD56dim NK
AB-CD278	CD56dim NK	0.38919	CD56dim NK
AB-CD8:SK1	CD56dim NK	0.834561	CD56dim NK
AB-CD127	CD56dim NK	0.469457	CD56dim NK
AB-CD62L:DREG-56	CD56dim NK	0.781376	CD56dim NK
AB-CD28:L293	CD56dim NK	0.270619	CD56dim NK
AB-CD25:2A3	CD56dim NK	0.334362	CD56dim NK
AB-CD4:SK3	CD56dim NK	0.165383	CD56dim NK
AB-CD3:UCHT1	CD56dim NK	0.227859	CD56dim NK
AB-HLA-DR	CD56dim NK	0.281125	CD56dim NK
AB-Tim3	CD56dim NK	0.927955	CD56dim NK
AB-CD11c:B-LY6	CD56dim NK	0.492168	CD56dim NK
AB-CD14:MPHIP9	CD56dim NK	0.322123	CD56dim NK
AB-GITR	CD56bright NK	0.837186	CD56bright NK
AB-CD183	CD56bright NK	0.687655	CD56bright NK
AB-CD16:3G8	CD56bright NK	0.650545	CD56bright NK
AB-CD161:HP-3G10	CD56bright NK	1.06379	CD56bright NK
AB-CD134:ACT35	CD56bright NK	0.72107	CD56bright NK
AB-CD56:NCAM16.2	CD56bright NK	2.88554	CD56bright NK
AB-CD45RA:HI100	CD56bright NK	1.41439	CD56bright NK
AB-IgD	CD56bright NK	0.565828	CD56bright NK
AB-IgM	CD56bright NK	0.599589	CD56bright NK
AB-CXCR5	CD56bright NK	0.227653	CD56bright NK
AB-CD19:SJ25C1	CD56bright NK	0.421459	CD56bright NK
AB-CD196	CD56bright NK	0.621237	CD56bright NK
AB-CXCR6	CD56bright NK	0.756449	CD56bright NK
AB-CD272	CD56bright NK	0.487664	CD56bright NK
AB-CD137	CD56bright NK	0.605014	CD56bright NK
AB-CCR7	CD56bright NK	0.621296	CD56bright NK
AB-CD27:M-T271	CD56bright NK	0.827695	CD56bright NK
AB-CD279:EH12-1	CD56bright NK	0.606263	CD56bright NK
AB-CD278	CD56bright NK	0.486655	CD56bright NK
AB-CD8:SK1	CD56bright NK	0.595437	CD56bright NK
AB-CD127	CD56bright NK	0.632712	CD56bright NK
AB-CD62L:DREG-56	CD56bright NK	1.14533	CD56bright NK
AB-CD28:L293	CD56bright NK	0.651186	CD56bright NK
AB-CD25:2A3	CD56bright NK	0.909084	CD56bright NK
AB-CD4:SK3	CD56bright NK	0.560297	CD56bright NK
AB-CD3:UCHT1	CD56bright NK	0.58256	CD56bright NK
AB-HLA-DR	CD56bright NK	0.30621	CD56bright NK
AB-Tim3	CD56bright NK	0.554084	CD56bright NK
AB-CD11c:B-LY6	CD56bright NK	0.396195	CD56bright NK
AB-CD14:MPHIP9	CD56bright NK	0.340698	CD56bright NK
