# Supplementary material for: Deep immune profiling delineates hallmarks of disease heterogeneity in extrapulmonary tuberculosis
Source: Nat Commun. 2025 Nov 10;16:9662. doi: 10.1038/s41467-025-65561-x (PMC12603278; doi:10.1038/s41467-025-65561-x)
Supplement: Supplementary file 5 — Supplementary Data 3 [file 41467_2025_65561_MOESM5_ESM.xlsx]

## Sheet: ExtendedDataTable_GSOA_CD14IFI_
Description	GeneRatio	BgRatio	pvalue	p.adjust	qvalue	geneID	Count	Condition			p-values were adjusted using the Benjamini-Hochberg method.
GOBP_OXIDATIVE_PHOSPHORYLATION	5/22	142/13919	2.35817e-06	0.00173797	0.00122377	MT-CO1/MT-ND3/MT-ATP6/MT-ND4/MT-CO2	5	CD14+IFI+_high_down
GOBP_AEROBIC_RESPIRATION	5/22	188/13919	9.3131e-06	0.00686376	0.0017933	MT-CO1/MT-ND3/MT-ATP6/MT-ND4/MT-CO2	5	CD14+IFI+_high_down
GOBP_ATP_METABOLIC_PROCESS	5/22	203/13919	1.35158e-05	0.00996117	0.0017933	MT-ND3/MT-ATP6/MT-ND4/MT-CO2/HSPA1A	5	CD14+IFI+_high_down
GOBP_ATP_SYNTHESIS_COUPLED_ELECTRON_TRANSPORT	4/22	96/13919	1.41311e-05	0.0104146	0.0017933	MT-CO1/MT-ND3/MT-ND4/MT-CO2	4	CD14+IFI+_high_down
GOBP_ATP_BIOSYNTHETIC_PROCESS	4/22	101/13919	1.72783e-05	0.0127341	0.0017933	MT-ND3/MT-ATP6/MT-ND4/MT-CO2	4	CD14+IFI+_high_down
GOBP_CELLULAR_RESPIRATION	5/22	230/13919	2.46902e-05	0.0181967	0.00213548	MT-CO1/MT-ND3/MT-ATP6/MT-ND4/MT-CO2	5	CD14+IFI+_high_down
GOBP_RESPIRATORY_ELECTRON_TRANSPORT_CHAIN	4/22	115/13919	2.88344e-05	0.021251	0.00213765	MT-CO1/MT-ND3/MT-ND4/MT-CO2	4	CD14+IFI+_high_down
GOBP_NUCLEOSIDE_TRIPHOSPHATE_METABOLIC_PROCESS	5/22	251/13919	3.754e-05	0.027667	0.00234857	MT-ND3/MT-ATP6/MT-ND4/MT-CO2/HSPA1A	5	CD14+IFI+_high_down
GOBP_NUCLEOSIDE_TRIPHOSPHATE_BIOSYNTHETIC_PROCESS	4/22	128/13919	4.38985e-05	0.0323532	0.00234857	MT-ND3/MT-ATP6/MT-ND4/MT-CO2	4	CD14+IFI+_high_down
GOBP_PROTON_TRANSMEMBRANE_TRANSPORT	4/22	129/13919	4.52563e-05	0.0333539	0.00234857	MT-CO1/MT-ATP6/MT-ND4/MT-CO2	4	CD14+IFI+_high_down
GOBP_OXIDATIVE_PHOSPHORYLATION	11/43	142/13919	3.6642e-13	4.74147e-10	3.6642e-10	MT-CO1/MT-ND1/MT-ATP6/MT-ND4/MT-ND3/MT-CO2/MT-ND5/MT-ND2/MT-CYB/MT-ND4L/MT-ATP8	11	CD14+IFI+_intermediate_down
GOBP_AEROBIC_RESPIRATION	11/43	188/13919	8.0364e-12	1.03991e-08	3.73195e-09	MT-CO1/MT-ND1/MT-ATP6/MT-ND4/MT-ND3/MT-CO2/MT-ND5/MT-ND2/MT-CYB/MT-ND4L/MT-ATP8	11	CD14+IFI+_intermediate_down
GOBP_ATP_SYNTHESIS_COUPLED_ELECTRON_TRANSPORT	9/43	96/13919	1.11958e-11	1.44874e-08	3.73195e-09	MT-CO1/MT-ND1/MT-ND4/MT-ND3/MT-CO2/MT-ND5/MT-ND2/MT-CYB/MT-ND4L	9	CD14+IFI+_intermediate_down
GOBP_ATP_BIOSYNTHETIC_PROCESS	9/43	101/13919	1.78347e-11	2.30781e-08	4.45868e-09	MT-ND1/MT-ATP6/MT-ND4/MT-ND3/MT-CO2/MT-ND5/MT-ND2/MT-ND4L/MT-ATP8	9	CD14+IFI+_intermediate_down
GOBP_ELECTRON_TRANSPORT_CHAIN	10/43	163/13919	5.05368e-11	6.53946e-08	8.31784e-09	MT-CO1/MT-ND1/MT-ND4/MT-ND3/MT-CO2/MT-ND5/MT-ND2/MT-CYB/MT-ND4L/ALDH2	10	CD14+IFI+_intermediate_down
GOBP_PROTON_MOTIVE_FORCE_DRIVEN_ATP_SYNTHESIS	8/43	74/13919	5.40539e-11	6.99458e-08	8.31784e-09	MT-ND1/MT-ATP6/MT-ND4/MT-ND3/MT-ND5/MT-ND2/MT-ND4L/MT-ATP8	8	CD14+IFI+_intermediate_down
GOBP_RESPIRATORY_ELECTRON_TRANSPORT_CHAIN	9/43	115/13919	5.82249e-11	7.5343e-08	8.31784e-09	MT-CO1/MT-ND1/MT-ND4/MT-ND3/MT-CO2/MT-ND5/MT-ND2/MT-CYB/MT-ND4L	9	CD14+IFI+_intermediate_down
GOBP_CELLULAR_RESPIRATION	11/43	230/13919	7.13584e-11	9.23378e-08	8.9198e-09	MT-CO1/MT-ND1/MT-ATP6/MT-ND4/MT-ND3/MT-CO2/MT-ND5/MT-ND2/MT-CYB/MT-ND4L/MT-ATP8	11	CD14+IFI+_intermediate_down
GOBP_ENERGY_DERIVATION_BY_OXIDATION_OF_ORGANIC_COMPOUNDS	12/43	307/13919	8.90532e-11	1.15235e-07	9.8948e-09	MT-CO1/MT-ND1/MT-ATP6/MT-ND4/MT-ND3/MT-CO2/MT-ND5/MT-ND2/MT-CYB/MT-ND4L/MT-ATP8/IRS2	12	CD14+IFI+_intermediate_down
GOBP_NUCLEOSIDE_TRIPHOSPHATE_BIOSYNTHETIC_PROCESS	9/43	128/13919	1.53361e-10	1.98449e-07	1.53361e-08	MT-ND1/MT-ATP6/MT-ND4/MT-ND3/MT-CO2/MT-ND5/MT-ND2/MT-ND4L/MT-ATP8	9	CD14+IFI+_intermediate_down
GOBP_ATP_METABOLIC_PROCESS	10/43	203/13919	4.39907e-10	5.6924e-07	3.99916e-08	MT-ND1/MT-ATP6/MT-ND4/MT-ND3/MT-CO2/MT-ND5/MT-ND2/MT-ND4L/MT-ATP8/HSPA1A	10	CD14+IFI+_intermediate_down
GOBP_GENERATION_OF_PRECURSOR_METABOLITES_AND_ENERGY	13/43	460/13919	7.0149e-10	9.07727e-07	5.84575e-08	MT-CO1/MT-ND1/MT-ATP6/MT-ND4/MT-ND3/MT-CO2/MT-ND5/MT-ND2/MT-CYB/MT-ND4L/MT-ATP8/ALDH2/IRS2	13	CD14+IFI+_intermediate_down
GOBP_NUCLEOSIDE_TRIPHOSPHATE_METABOLIC_PROCESS	10/43	251/13919	3.4563e-09	4.47245e-06	2.65869e-07	MT-ND1/MT-ATP6/MT-ND4/MT-ND3/MT-CO2/MT-ND5/MT-ND2/MT-ND4L/MT-ATP8/HSPA1A	10	CD14+IFI+_intermediate_down
GOBP_MITOCHONDRIAL_ELECTRON_TRANSPORT_NADH_TO_UBIQUINONE	6/43	50/13919	8.68462e-09	1.12379e-05	6.2033e-07	MT-ND1/MT-ND4/MT-ND3/MT-ND5/MT-ND2/MT-ND4L	6	CD14+IFI+_intermediate_down
GOBP_RIBOSE_PHOSPHATE_BIOSYNTHETIC_PROCESS	9/43	223/13919	2.07964e-08	2.69106e-05	1.38643e-06	MT-ND1/MT-ATP6/MT-ND4/MT-ND3/MT-CO2/MT-ND5/MT-ND2/MT-ND4L/MT-ATP8	9	CD14+IFI+_intermediate_down
GOBP_PROTON_TRANSMEMBRANE_TRANSPORT	7/43	129/13919	1.21756e-07	0.000157552	7.18851e-06	MT-CO1/MT-ATP6/MT-ND4/MT-CO2/MT-ND5/MT-CYB/MT-ATP8	7	CD14+IFI+_intermediate_down
GOBP_NUCLEOSIDE_PHOSPHATE_BIOSYNTHETIC_PROCESS	9/43	274/13919	1.22205e-07	0.000158133	7.18851e-06	MT-ND1/MT-ATP6/MT-ND4/MT-ND3/MT-CO2/MT-ND5/MT-ND2/MT-ND4L/MT-ATP8	9	CD14+IFI+_intermediate_down
GOBP_RIBOSE_PHOSPHATE_METABOLIC_PROCESS	10/43	430/13919	5.48481e-07	0.000709734	3.04712e-05	MT-ND1/MT-ATP6/MT-ND4/MT-ND3/MT-CO2/MT-ND5/MT-ND2/MT-ND4L/MT-ATP8/HSPA1A	10	CD14+IFI+_intermediate_down
GOBP_NEGATIVE_REGULATION_OF_ORGANIC_ACID_TRANSPORT	3/43	18/13919	2.16976e-05	0.0280766	0.00114198	THBS1/RGS2/IRS2	3	CD14+IFI+_intermediate_down
GOBP_NADH_DEHYDROGENASE_COMPLEX_ASSEMBLY	4/43	58/13919	2.96733e-05	0.0383972	0.00148366	MT-ND1/MT-ND4/MT-ND5/MT-ND2	4	CD14+IFI+_intermediate_down
GOBP_RESPONSE_TO_TEMPERATURE_STIMULUS	4/10	158/13919	3.18297e-06	0.00237768	0.00112912	FOS/THBS1/HSPA1A/CXCR4	4	CD14+IFI+_low_down
GOBP_RESPONSE_TO_TUMOR_NECROSIS_FACTOR	4/10	217/13919	1.12117e-05	0.00837512	0.00184835	FOS/TNFAIP3/THBS1/HSPA1A	4	CD14+IFI+_low_down
GOBP_NEGATIVE_REGULATION_OF_EXTRINSIC_APOPTOTIC_SIGNALING_PATHWAY	3/10	86/13919	2.64867e-05	0.0197856	0.00187916	TNFAIP3/THBS1/HSPA1A	3	CD14+IFI+_low_down
GOBP_REGULATION_OF_WOUND_HEALING	3/10	110/13919	5.53515e-05	0.0413475	0.00192774	TNFAIP3/THBS1/CXCR4	3	CD14+IFI+_low_down
KEGG_PARKINSONS_DISEASE	5/13	117/4316	1.45404e-05	0.000319888	0.000121291	MT-CO1/MT-ND3/MT-ATP6/MT-ND4/MT-CO2	5	CD14+IFI+_high_down
KEGG_OXIDATIVE_PHOSPHORYLATION	5/13	120/4316	1.64609e-05	0.000362139	0.000121291	MT-CO1/MT-ND3/MT-ATP6/MT-ND4/MT-CO2	5	CD14+IFI+_high_down
KEGG_PARKINSONS_DISEASE	11/24	117/4316	6.72165e-12	3.22639e-10	1.92395e-10	MT-CO1/MT-ND1/MT-ATP6/MT-ND4/MT-ND3/MT-CO2/MT-ND5/MT-ND2/MT-CYB/MT-ND4L/MT-ATP8	11	CD14+IFI+_intermediate_down
KEGG_OXIDATIVE_PHOSPHORYLATION	11/24	120/4316	8.91587e-12	4.27962e-10	1.92395e-10	MT-CO1/MT-ND1/MT-ATP6/MT-ND4/MT-ND3/MT-CO2/MT-ND5/MT-ND2/MT-CYB/MT-ND4L/MT-ATP8	11	CD14+IFI+_intermediate_down
HALLMARK_TNFA_SIGNALING_VIA_NFKB	5/11	198/4026	9.91922e-05	0.00158708	0.00114854	NR4A2/FOSB/TNFAIP3/PLAUR/G0S2	5	CD14+IFI+_high_down
HALLMARK_KRAS_SIGNALING_UP	4/11	175/4026	0.000895445	0.0143271	0.00518416	CXCR4/TNFAIP3/PLAUR/G0S2	4	CD14+IFI+_high_down
HALLMARK_TNFA_SIGNALING_VIA_NFKB	7/23	198/4026	7.82829e-05	0.00195707	0.00156566	TNFAIP3/PLK2/PNRC1/IRS2/PPP1R15A/G0S2/SERPINB2	7	CD14+IFI+_intermediate_down
HALLMARK_HYPOXIA	6/23	190/4026	0.000525414	0.0131353	0.00525414	TNFAIP3/CITED2/PNRC1/IRS2/PPP1R15A/CXCR4	6	CD14+IFI+_intermediate_down
HALLMARK_HYPOXIA	5/7	190/4026	4.32231e-06	6.9157e-05	4.5498e-05	FOS/TNFAIP3/IRS2/PNRC1/CXCR4	5	CD14+IFI+_low_down
HALLMARK_TNFA_SIGNALING_VIA_NFKB	4/7	198/4026	0.000176786	0.00282858	0.000930454	FOS/TNFAIP3/IRS2/PNRC1	4	CD14+IFI+_low_down
