# Supplementary material for: Deep immune profiling delineates hallmarks of disease heterogeneity in extrapulmonary tuberculosis
Source: Nat Commun. 2025 Nov 10;16:9662. doi: 10.1038/s41467-025-65561-x (PMC12603278; doi:10.1038/s41467-025-65561-x)
Supplement: Supplementary file 8 — Source data [file 41467_2025_65561_MOESM8_ESM.xlsx]

## Sheet: Figure1
Fig. 1g
condition	variables	value
low	CRP	0.6
low	CRP	7.8
low	CRP	6.6
low	CRP	1.8
low	CRP	24.5
low	CRP	1.6
low	CRP	9.2
low	CRP	0.9
low	CRP	61
low	CRP	5.1
low	CRP	6.2
low	CRP	17.4
low	CRP	4.5
intermediate	CRP	22.6
intermediate	CRP	3.5
intermediate	CRP	43.9
intermediate	CRP	102.7
intermediate	CRP	95.6
intermediate	CRP	43.2
intermediate	CRP	83.8
intermediate	CRP	10.4
intermediate	CRP	17.1
intermediate	CRP	292
intermediate	CRP	1.6
high	CRP	39.6
high	CRP	144.3
high	CRP	58.4
high	CRP	247.3
high	CRP	58.4
control	IL-1ß	0
control	IL-1ß	0
control	IL-1ß	0
control	IL-1ß	0
control	IL-1ß	46.1256
control	IL-1ß	46.1256
control	IL-1ß	0
control	IL-1ß	0
low	IL-1ß	21.5923
low	IL-1ß	0
low	IL-1ß	46.1256
low	IL-1ß	0
low	IL-1ß	0
low	IL-1ß	0
low	IL-1ß	0
low	IL-1ß	0
low	IL-1ß	0
low	IL-1ß	0
low	IL-1ß	0
intermediate	IL-1ß	21.5923
intermediate	IL-1ß	0
intermediate	IL-1ß	39.9964
intermediate	IL-1ß	0
intermediate	IL-1ß	0
intermediate	IL-1ß	0
intermediate	IL-1ß	0
intermediate	IL-1ß	0
intermediate	IL-1ß	0
intermediate	IL-1ß	0
intermediate	IL-1ß	0
high	IL-1ß	46.1256
high	IL-1ß	255.103
high	IL-1ß	205.892
high	IL-1ß	58.4024
high	IL-1ß	144.406

## Sheet: Figure2
Fig. 2e
condition	variables	value
control	NK_cells	9.21864
control	NK_cells	9.40322
control	NK_cells	6.98054
control	NK_cells	5.9496
control	NK_cells	5.86206
control	NK_cells	8.24382
control	NK_cells	8.79395
control	NK_cells	10.6512
control	NK_cells	9.69878
low	NK_cells	10.3061
low	NK_cells	10.5037
intermediate	NK_cells	11.6343
low	NK_cells	6.86736
low	NK_cells	10.5808
low	NK_cells	7.87152
low	NK_cells	5.22754
low	NK_cells	9.23858
intermediate	NK_cells	10.958
low	NK_cells	10.6237
low	NK_cells	9.03447
intermediate	NK_cells	8.60694
low	NK_cells	7.89518
intermediate	NK_cells	11.0004
high	NK_cells	5.30274
high	NK_cells	6.37588
intermediate	NK_cells	6.20631
intermediate	NK_cells	12.4011
intermediate	NK_cells	8.81295
high	NK_cells	6.97397
intermediate	NK_cells	8.2182
intermediate	NK_cells	10.207
high	NK_cells	7.82248
low	NK_cells	9.6996
high	NK_cells	1.4957
low	NK_cells	7.77074
intermediate	NK_cells	7.37202
intermediate	NK_cells	11.2709
low	NK_cells	12.0434
control	CD14_Monocytes	17.936
control	CD14_Monocytes	21.2881
control	CD14_Monocytes	16.2128
control	CD14_Monocytes	22.5951
control	CD14_Monocytes	17.9364
control	CD14_Monocytes	19.5783
control	CD14_Monocytes	15.845
control	CD14_Monocytes	15.2092
control	CD14_Monocytes	17.7948
low	CD14_Monocytes	14.7879
low	CD14_Monocytes	19.0192
intermediate	CD14_Monocytes	17.8058
low	CD14_Monocytes	16.3067
low	CD14_Monocytes	22.0052
low	CD14_Monocytes	21.6248
low	CD14_Monocytes	17.9484
low	CD14_Monocytes	19.6305
intermediate	CD14_Monocytes	23.4376
low	CD14_Monocytes	21.3352
low	CD14_Monocytes	21.0586
intermediate	CD14_Monocytes	19.5029
low	CD14_Monocytes	19.6913
intermediate	CD14_Monocytes	19.0535
high	CD14_Monocytes	22.9029
high	CD14_Monocytes	22.8018
intermediate	CD14_Monocytes	29.5762
intermediate	CD14_Monocytes	26.8788
intermediate	CD14_Monocytes	23.2364
high	CD14_Monocytes	24.7079
intermediate	CD14_Monocytes	24.9401
intermediate	CD14_Monocytes	24.5099
high	CD14_Monocytes	26.864
low	CD14_Monocytes	20.0328
high	CD14_Monocytes	25.352
low	CD14_Monocytes	19.4683
intermediate	CD14_Monocytes	24.3297
intermediate	CD14_Monocytes	25.9872
low	CD14_Monocytes	19.0387
control	CD4_T_cells	20.8734
control	CD4_T_cells	15.9478
control	CD4_T_cells	17.5185
control	CD4_T_cells	16.7233
control	CD4_T_cells	19.212
control	CD4_T_cells	14.8859
control	CD4_T_cells	18.8097
control	CD4_T_cells	18.4521
control	CD4_T_cells	12.9452
low	CD4_T_cells	18.7765
low	CD4_T_cells	12.8973
intermediate	CD4_T_cells	9.85307
low	CD4_T_cells	12.7281
low	CD4_T_cells	19.7105
low	CD4_T_cells	12.3537
low	CD4_T_cells	14.3951
low	CD4_T_cells	13.9189
intermediate	CD4_T_cells	4.50455
low	CD4_T_cells	15.5959
low	CD4_T_cells	13.0515
intermediate	CD4_T_cells	12.2162
low	CD4_T_cells	15.6393
intermediate	CD4_T_cells	1.01741
high	CD4_T_cells	6.58521
high	CD4_T_cells	8.34701
intermediate	CD4_T_cells	8.47977
intermediate	CD4_T_cells	9.98781
intermediate	CD4_T_cells	5.27333
high	CD4_T_cells	4.70403
intermediate	CD4_T_cells	12.5651
intermediate	CD4_T_cells	9.21102
high	CD4_T_cells	5.06538
low	CD4_T_cells	16.2938
high	CD4_T_cells	4.70496
low	CD4_T_cells	14.0077
intermediate	CD4_T_cells	6.54891
intermediate	CD4_T_cells	14.0184
low	CD4_T_cells	13.5192
control	CD16_Monocytes	17.3191
control	CD16_Monocytes	16.826
control	CD16_Monocytes	19.0286
control	CD16_Monocytes	16.3999
control	CD16_Monocytes	17.3242
control	CD16_Monocytes	15.8727
control	CD16_Monocytes	17.7924
control	CD16_Monocytes	17.9926
control	CD16_Monocytes	15.4836
low	CD16_Monocytes	23.891
low	CD16_Monocytes	20.4431
intermediate	CD16_Monocytes	23.7312
low	CD16_Monocytes	18.116
low	CD16_Monocytes	20.2902
low	CD16_Monocytes	16.1102
low	CD16_Monocytes	18.7122
low	CD16_Monocytes	16.2132
intermediate	CD16_Monocytes	24.6464
low	CD16_Monocytes	20.0492
low	CD16_Monocytes	21.8711
intermediate	CD16_Monocytes	24.9023
low	CD16_Monocytes	20.5424
intermediate	CD16_Monocytes	32.0497
high	CD16_Monocytes	18.5473
high	CD16_Monocytes	23.6373
intermediate	CD16_Monocytes	18.0079
intermediate	CD16_Monocytes	22.1785
intermediate	CD16_Monocytes	18.7604
high	CD16_Monocytes	24.0628
intermediate	CD16_Monocytes	22.6193
intermediate	CD16_Monocytes	24.9808
high	CD16_Monocytes	19.2956
low	CD16_Monocytes	21.4976
high	CD16_Monocytes	21.3727
low	CD16_Monocytes	14.0103
intermediate	CD16_Monocytes	26.6467
intermediate	CD16_Monocytes	24.71
low	CD16_Monocytes	15.4055
control	B_cells	6.58288
control	B_cells	6.88208
control	B_cells	7.99128
control	B_cells	7.18214
control	B_cells	9.55508
control	B_cells	7.58261
control	B_cells	5.61928
control	B_cells	3.89111
control	B_cells	8.82922
low	B_cells	10.701
low	B_cells	4.11177
intermediate	B_cells	0.714412
low	B_cells	6.90172
low	B_cells	2.83597
low	B_cells	9.14004
low	B_cells	5.39849
low	B_cells	10.1042
intermediate	B_cells	0
low	B_cells	6.82898
low	B_cells	1.61882
intermediate	B_cells	0.736039
low	B_cells	7.05671
intermediate	B_cells	2.95389
high	B_cells	4.53788
high	B_cells	0
intermediate	B_cells	3.85741
intermediate	B_cells	1.06367
intermediate	B_cells	3.22657
high	B_cells	0
intermediate	B_cells	0
intermediate	B_cells	0.126202
high	B_cells	0.795948
low	B_cells	5.63553
high	B_cells	0
low	B_cells	9.43522
intermediate	B_cells	5.18142
intermediate	B_cells	0.620113
low	B_cells	7.56506
control	CD8_T_cells	0
control	CD8_T_cells	0
control	CD8_T_cells	2.00798
control	CD8_T_cells	1.736
control	CD8_T_cells	2.40257
control	CD8_T_cells	3.03187
control	CD8_T_cells	0.778468
control	CD8_T_cells	1.25605
control	CD8_T_cells	2.72305
low	CD8_T_cells	0
low	CD8_T_cells	1.95732
intermediate	CD8_T_cells	5.73564
low	CD8_T_cells	6.23916
low	CD8_T_cells	0
low	CD8_T_cells	2.56883
low	CD8_T_cells	1.6827
low	CD8_T_cells	4.93179
intermediate	CD8_T_cells	6.4126
low	CD8_T_cells	2.06067
low	CD8_T_cells	1.40512
intermediate	CD8_T_cells	1.66393
low	CD8_T_cells	0.755572
intermediate	CD8_T_cells	4.08037
high	CD8_T_cells	2.41415
high	CD8_T_cells	3.46693
intermediate	CD8_T_cells	4.41462
intermediate	CD8_T_cells	2.38323
intermediate	CD8_T_cells	7.68936
high	CD8_T_cells	2.26277
intermediate	CD8_T_cells	1.21563
intermediate	CD8_T_cells	2.09358
high	CD8_T_cells	3.33322
low	CD8_T_cells	0.299858
high	CD8_T_cells	2.37923
low	CD8_T_cells	4.2505
intermediate	CD8_T_cells	3.27948
intermediate	CD8_T_cells	0
low	CD8_T_cells	3.38925
control	Neutrophils	22.0245
control	Neutrophils	23.8274
control	Neutrophils	23.923
control	Neutrophils	23.7175
control	Neutrophils	22.0744
control	Neutrophils	19.3015
control	Neutrophils	26.3924
control	Neutrophils	27.4424
control	Neutrophils	18.0561
low	Neutrophils	15.2962
low	Neutrophils	23.0263
intermediate	Neutrophils	18.8196
low	Neutrophils	23.1695
low	Neutrophils	18.8841
low	Neutrophils	21.6323
low	Neutrophils	23.5077
low	Neutrophils	18.7134
intermediate	Neutrophils	21.7485
low	Neutrophils	20.4354
low	Neutrophils	22.771
intermediate	Neutrophils	24.1794
low	Neutrophils	23.7942
intermediate	Neutrophils	15.8061
high	Neutrophils	20.4666
high	Neutrophils	25.596
intermediate	Neutrophils	24.2344
intermediate	Neutrophils	20.9207
intermediate	Neutrophils	19.4391
high	Neutrophils	22.8773
intermediate	Neutrophils	23.2691
intermediate	Neutrophils	17.9409
high	Neutrophils	25.0011
low	Neutrophils	16.2904
high	Neutrophils	19.4902
low	Neutrophils	18.7763
intermediate	Neutrophils	15.6977
intermediate	Neutrophils	17.7483
low	Neutrophils	20.342
control	Immature.Neutrophils	0
control	Immature.Neutrophils	0
control	Immature.Neutrophils	0
control	Immature.Neutrophils	0
control	Immature.Neutrophils	0
control	Immature.Neutrophils	0
control	Immature.Neutrophils	0
control	Immature.Neutrophils	0
control	Immature.Neutrophils	0
low	Immature.Neutrophils	0
low	Immature.Neutrophils	0
intermediate	Immature.Neutrophils	3.08936
low	Immature.Neutrophils	0
low	Immature.Neutrophils	0
low	Immature.Neutrophils	0
low	Immature.Neutrophils	7.60183
low	Immature.Neutrophils	0.0447157
intermediate	Immature.Neutrophils	0
low	Immature.Neutrophils	0
low	Immature.Neutrophils	0.512765
intermediate	Immature.Neutrophils	0
low	Immature.Neutrophils	1.32879
intermediate	Immature.Neutrophils	1.19378
high	Immature.Neutrophils	10.9222
high	Immature.Neutrophils	4.30278
intermediate	Immature.Neutrophils	1.2716
intermediate	Immature.Neutrophils	0
intermediate	Immature.Neutrophils	6.24751
high	Immature.Neutrophils	9.60031
intermediate	Immature.Neutrophils	0
intermediate	Immature.Neutrophils	0
high	Immature.Neutrophils	3.7368
low	Immature.Neutrophils	0
high	Immature.Neutrophils	14.2847
low	Immature.Neutrophils	0
intermediate	Immature.Neutrophils	1.23223
intermediate	Immature.Neutrophils	0.21122
low	Immature.Neutrophils	0.292518

## Sheet: Figure 3
Fig. 3f
condition	variables	value
control	CD56hiNKG2D+	1.5379
control	CD56hiNKG2D+	0.4994
control	CD56hiNKG2D+	0.1615
control	CD56hiNKG2D+	0.0596
control	CD56hiNKG2D+	1.1304
control	CD56hiNKG2D+	1.3689
control	CD56hiNKG2D+	0.5342
control	CD56hiNKG2D+	2.7081
control	CD56dimNKG2D+	0.4027
control	CD56dimNKG2D+	0.3299
control	CD56dimNKG2D+	0.3959
control	CD56dimNKG2D+	0.0592
control	CD56dimNKG2D+	0.7031
control	CD56dimNKG2D+	0.2617
control	CD56dimNKG2D+	2.9579
control	CD56dimNKG2D+	2.8896
low	CD56hiNKG2D+	6.6335
low	CD56hiNKG2D+	3.4783
low	CD56hiNKG2D+	0.9366
low	CD56hiNKG2D+	2.3205
low	CD56hiNKG2D+	1.595
low	CD56hiNKG2D+	2.6087
low	CD56hiNKG2D+	0.9416
low	CD56hiNKG2D+	4.7702
low	CD56hiNKG2D+	2.8323
low	CD56hiNKG2D+	5.6398
low	CD56hiNKG2D+	1.3839
low	CD56hiNKG2D+	0.2236
low	CD56hiNKG2D+	0.3255
low	CD56dimNKG2D+	1.7338
low	CD56dimNKG2D+	1.7952
low	CD56dimNKG2D+	0.6257
low	CD56dimNKG2D+	2.7076
low	CD56dimNKG2D+	1.0444
low	CD56dimNKG2D+	3.413
low	CD56dimNKG2D+	0.7873
low	CD56dimNKG2D+	3.6633
low	CD56dimNKG2D+	0.7235
low	CD56dimNKG2D+	0.8623
low	CD56dimNKG2D+	1.0398
low	CD56dimNKG2D+	0.1069
low	CD56dimNKG2D+	0.2821
intermediate	CD56hiNKG2D+	2.3031
intermediate	CD56hiNKG2D+	5.4907
intermediate	CD56hiNKG2D+	4.9689
intermediate	CD56hiNKG2D+	3.5776
intermediate	CD56hiNKG2D+	2.6832
intermediate	CD56hiNKG2D+	5.2671
intermediate	CD56hiNKG2D+	5.0435
intermediate	CD56hiNKG2D+	0
intermediate	CD56hiNKG2D+	1.8609
intermediate	CD56hiNKG2D+	3.8758
intermediate	CD56hiNKG2D+	6.2112
intermediate	CD56dimNKG2D+	2.5711
intermediate	CD56dimNKG2D+	2.2321
intermediate	CD56dimNKG2D+	1.256
intermediate	CD56dimNKG2D+	1.1081
intermediate	CD56dimNKG2D+	3.1854
intermediate	CD56dimNKG2D+	1.3197
intermediate	CD56dimNKG2D+	5.6428
intermediate	CD56dimNKG2D+	0.3117
intermediate	CD56dimNKG2D+	0.8532
intermediate	CD56dimNKG2D+	1.4312
intermediate	CD56dimNKG2D+	1.4721
high	CD56hiNKG2D+	3.1304
high	CD56hiNKG2D+	2.9814
high	CD56hiNKG2D+	4.1988
high	CD56hiNKG2D+	5.1925
high	CD56hiNKG2D+	3.5528
high	CD56dimNKG2D+	0.5506
high	CD56dimNKG2D+	0.4369
high	CD56dimNKG2D+	0.9465
high	CD56dimNKG2D+	2.2025
high	CD56dimNKG2D+	1.6473

## Sheet: Figure4
Fig. 4e
condition	celltype	value
control	CD14 Monocytes	10.119
control	CD14 Monocytes	17.653
control	CD14 Monocytes	27.326
low	CD14 Monocytes	19.948
low	CD14 Monocytes	20.718
intermediate	CD14 Monocytes	41.793
high	CD14 Monocytes	38.226
high	CD14 Monocytes	12.51
intermediate	CD14 Monocytes	64.663
high	CD14 Monocytes	50.16
low	CD14 Monocytes	24.536
intermediate	CD14 Monocytes	45.798
Fig. 4g
condition	celltype	value
control	CD14-CD16hi	17.324
control	CD14-CD16hi	4.277
control	CD14-CD16hi	8.397
low	CD14-CD16hi	12.411
low	CD14-CD16hi	14.766
intermediate	CD14-CD16hi	12.123
high	CD14-CD16hi	1.729
high	CD14-CD16hi	8.125
intermediate	CD14-CD16hi	2.77
high	CD14-CD16hi	3.55
low	CD14-CD16hi	9.692
intermediate	CD14-CD16hi	19.437
control	CD14+IFI+	8.451
control	CD14+IFI+	5.295
control	CD14+IFI+	5.471
low	CD14+IFI+	11.111
low	CD14+IFI+	4.153
intermediate	CD14+IFI+	11.906
high	CD14+IFI+	5.187
high	CD14+IFI+	10.625
intermediate	CD14+IFI+	14.046
high	CD14+IFI+	3.12
low	CD14+IFI+	7.456
intermediate	CD14+IFI+	11.577
Fig. 4h
condition	celltype	value
control	CD14+HLA-DRhi	0.01119143
control	CD14+HLA-DRhi	-0.05094755
control	CD14+HLA-DRhi	-0.0421261
low	CD14+HLA-DRhi	0.01804758
low	CD14+HLA-DRhi	-0.01371471
intermediate	CD14+HLA-DRhi	0.02496047
high	CD14+HLA-DRhi	-0.02344138
high	CD14+HLA-DRhi	0.09612221
intermediate	CD14+HLA-DRhi	0.08951207
high	CD14+HLA-DRhi	0.01809857
low	CD14+HLA-DRhi	-0.00985089
intermediate	CD14+HLA-DRhi	0.05738572
control	CD14+S100+	-0.04354526
control	CD14+S100+	-0.06041142
control	CD14+S100+	-0.05989041
low	CD14+S100+	-0.02582007
low	CD14+S100+	-0.03700344
intermediate	CD14+S100+	0.00336398
high	CD14+S100+	-0.03720879
high	CD14+S100+	0.06145833
intermediate	CD14+S100+	0.07192371
high	CD14+S100+	-0.01099055
low	CD14+S100+	-0.02115066
intermediate	CD14+S100+	0.01222655
control	CD14+CCL+	-0.03035385
control	CD14+CCL+	-0.05540064
control	CD14+CCL+	-0.0436005
low	CD14+CCL+	-0.01662284
low	CD14+CCL+	-0.0300351
intermediate	CD14+CCL+	0.01017118
high	CD14+CCL+	-0.02180922
high	CD14+CCL+	0.05337388
intermediate	CD14+CCL+	0.07631955
high	CD14+CCL+	0.00547572
low	CD14+CCL+	-0.02647071
intermediate	CD14+CCL+	0.0178844
control	CD14+CD163+	-0.03209487
control	CD14+CD163+	-0.06936536
control	CD14+CD163+	-0.06120664
low	CD14+CD163+	-0.04068383
low	CD14+CD163+	-0.04668406
intermediate	CD14+CD163+	-0.01410106
high	CD14+CD163+	-0.04911449
high	CD14+CD163+	0.02824964
intermediate	CD14+CD163+	0.05792532
high	CD14+CD163+	-0.00189068
low	CD14+CD163+	-0.03235059
intermediate	CD14+CD163+	0.00337316
control	CD14+THBD+	-0.04239054
control	CD14+THBD+	-0.05806525
control	CD14+THBD+	-0.04603744
low	CD14+THBD+	-0.02515786
low	CD14+THBD+	-0.04087632
intermediate	CD14+THBD+	0.01096628
high	CD14+THBD+	-0.03456754
high	CD14+THBD+	0.06592416
intermediate	CD14+THBD+	0.07495134
high	CD14+THBD+	0.00297109
low	CD14+THBD+	-0.02292481
intermediate	CD14+THBD+	0.03534339
control	CD14+IFI+	0.09385236
control	CD14+IFI+	0.02309847
control	CD14+IFI+	0.03864594
low	CD14+IFI+	0.08652444
low	CD14+IFI+	0.03917125
intermediate	CD14+IFI+	0.10014805
high	CD14+IFI+	0.03802563
high	CD14+IFI+	0.10713142
intermediate	CD14+IFI+	0.16349037
high	CD14+IFI+	0.0535126
low	CD14+IFI+	0.09160498
intermediate	CD14+IFI+	0.12732201
control	CD14+CD16hiC1Q+	0.03432376
control	CD14+CD16hiC1Q+	-0.0109085
control	CD14+CD16hiC1Q+	-0.03533165
low	CD14+CD16hiC1Q+	0.03993931
low	CD14+CD16hiC1Q+	0.03527559
intermediate	CD14+CD16hiC1Q+	0.06979132
high	CD14+CD16hiC1Q+	0.07121632
high	CD14+CD16hiC1Q+	0.09266345
intermediate	CD14+CD16hiC1Q+	0.11757312
high	CD14+CD16hiC1Q+	0.05298754
low	CD14+CD16hiC1Q+	-0.00577644
intermediate	CD14+CD16hiC1Q+	0.08471908
control	CD14-CD16hi	0.04578518
control	CD14-CD16hi	-0.00512269
control	CD14-CD16hi	0.01163114
low	CD14-CD16hi	0.05971665
low	CD14-CD16hi	0.05080597
intermediate	CD14-CD16hi	0.09563539
high	CD14-CD16hi	0.09601223
high	CD14-CD16hi	0.13536479
intermediate	CD14-CD16hi	0.11557173
high	CD14-CD16hi	0.06539557
low	CD14-CD16hi	0.05163599
intermediate	CD14-CD16hi	0.09050123

## Sheet: Figure5
Fig. 5b
condition	celltype	value
Control	CD56dim NK	12.585
Control	CD56dim NK	2.969
Control	CD56dim NK	8.251
low	CD56dim NK	18.195
low	CD56dim NK	5.933
intermediate	CD56dim NK	16.046
high	CD56dim NK	7.83
high	CD56dim NK	16.725
intermediate	CD56dim NK	10.818
high	CD56dim NK	7.436
low	CD56dim NK	12.794
intermediate	CD56dim NK	29.896
Control	Activated CD4 memory	0.045
Control	Activated CD4 memory	0.057
Control	Activated CD4 memory	0.098
low	Activated CD4 memory	1.035
low	Activated CD4 memory	0.243
intermediate	Activated CD4 memory	0.368
high	Activated CD4 memory	1.119
high	Activated CD4 memory	5.807
intermediate	Activated CD4 memory	1.674
high	Activated CD4 memory	11.709
low	Activated CD4 memory	0.508
intermediate	Activated CD4 memory	1.045
Control	GZMH+ CD56+ CD8 memory	5.725
Control	GZMH+ CD56+ CD8 memory	2.569
Control	GZMH+ CD56+ CD8 memory	3.536
low	GZMH+ CD56+ CD8 memory	12.202
low	GZMH+ CD56+ CD8 memory	9.277
intermediate	GZMH+ CD56+ CD8 memory	13.385
high	GZMH+ CD56+ CD8 memory	9.843
high	GZMH+ CD56+ CD8 memory	18.467
intermediate	GZMH+ CD56+ CD8 memory	11.977
high	GZMH+ CD56+ CD8 memory	3.932
low	GZMH+ CD56+ CD8 memory	9.469
intermediate	GZMH+ CD56+ CD8 memory	1.59
Control	CD8 naive	15.72
Control	CD8 naive	12.618
Control	CD8 naive	11.821
low	CD8 naive	10.084
low	CD8 naive	7.821
intermediate	CD8 naive	5.485
high	CD8 naive	7.383
high	CD8 naive	4.878
intermediate	CD8 naive	8.113
high	CD8 naive	8.291
low	CD8 naive	4.619
intermediate	CD8 naive	12.767
Fig. 5e - Cytotoxicity
condition	celltype	value
control	CD4 memory	0.292952
control	CD4 memory	0.30703
control	CD4 memory	0.294768
control	CD56dim NK	0.938946
control	CD56dim NK	0.963076
control	CD56dim NK	1.00866
control	CD8 memory	0.510723
control	CD8 memory	0.600189
control	CD8 memory	0.523955
high	CD4 memory	0.310589
high	CD4 memory	0.408205
high	CD4 memory	0.476533
high	CD56dim NK	1.01655
high	CD56dim NK	1.17381
high	CD56dim NK	1.05225
high	CD8 memory	0.734387
high	CD8 memory	1.06296
high	CD8 memory	0.803168
intermediate	CD4 memory	0.311355
intermediate	CD4 memory	0.308975
intermediate	CD4 memory	0.32299
intermediate	CD56dim NK	1.13948
intermediate	CD56dim NK	1.09542
intermediate	CD56dim NK	1.06719
intermediate	CD8 memory	0.749622
intermediate	CD8 memory	0.875615
intermediate	CD8 memory	0.641504
low	CD4 memory	0.344014
low	CD4 memory	0.336709
low	CD4 memory	0.341815
low	CD56dim NK	1.05463
low	CD56dim NK	1.02904
low	CD56dim NK	1.03773
low	CD8 memory	0.730595
low	CD8 memory	0.793601
low	CD8 memory	0.771322
Fig. 5e - IFN response
condition	celltype	value
control	CD4 memory	0.0887904
control	CD4 memory	0.0831783
control	CD4 memory	0.0518797
control	CD56dim NK	0.281784
control	CD56dim NK	0.255494
control	CD56dim NK	0.293354
control	CD8 memory	0.23833
control	CD8 memory	0.206241
control	CD8 memory	0.204033
high	CD4 memory	0.0769287
high	CD4 memory	0.199576
high	CD4 memory	0.350245
high	CD56dim NK	0.378595
high	CD56dim NK	0.561388
high	CD56dim NK	0.305881
high	CD8 memory	0.291997
high	CD8 memory	0.428862
high	CD8 memory	0.306034
intermediate	CD4 memory	0.157425
intermediate	CD4 memory	0.16136
intermediate	CD4 memory	0.142577
intermediate	CD56dim NK	0.395248
intermediate	CD56dim NK	0.399348
intermediate	CD56dim NK	0.435429
intermediate	CD8 memory	0.327597
intermediate	CD8 memory	0.324034
intermediate	CD8 memory	0.331959
low	CD4 memory	0.129852
low	CD4 memory	0.0892054
low	CD4 memory	0.136864
low	CD56dim NK	0.350546
low	CD56dim NK	0.360674
low	CD56dim NK	0.348427
low	CD8 memory	0.291844
low	CD8 memory	0.303682
low	CD8 memory	0.302254
Fig. 5e - T cell activation
condition	celltype	value
control	CD4 memory	0.221266
control	CD4 memory	0.223916
control	CD4 memory	0.208081
control	CD56dim NK	0.370811
control	CD56dim NK	0.345198
control	CD56dim NK	0.371056
control	CD8 memory	0.330069
control	CD8 memory	0.368147
control	CD8 memory	0.341954
high	CD4 memory	0.270769
high	CD4 memory	0.316933
high	CD4 memory	0.373652
high	CD56dim NK	0.410283
high	CD56dim NK	0.498634
high	CD56dim NK	0.404513
high	CD8 memory	0.46161
high	CD8 memory	0.546453
high	CD8 memory	0.463797
intermediate	CD4 memory	0.291069
intermediate	CD4 memory	0.292995
intermediate	CD4 memory	0.259851
intermediate	CD56dim NK	0.432272
intermediate	CD56dim NK	0.471965
intermediate	CD56dim NK	0.419976
intermediate	CD8 memory	0.458451
intermediate	CD8 memory	0.470899
intermediate	CD8 memory	0.477561
low	CD4 memory	0.277215
low	CD4 memory	0.259441
low	CD4 memory	0.263944
low	CD56dim NK	0.422483
low	CD56dim NK	0.421901
low	CD56dim NK	0.4064
low	CD8 memory	0.459611
low	CD8 memory	0.45632
low	CD8 memory	0.446903

## Sheet: Figure6
Fig. 6c
condition	value
control	-0.58258
control	-0.757668
control	-0.671815
low	0.720376
low	0.582024
intermediate	0.501798
low	-0.186722
low	0.511469
intermediate	0.618671
high	0.478064
high	0.726995
intermediate	0.195473
low	0.696125
low	0.479781
intermediate	0.768774
intermediate	0.678303
intermediate	0.746367
low	-0.123536
high	0.780363
intermediate	0.847753
intermediate	0.787247
high	-0.281723
low	0.71627
high	0.612333
low	0.326006
low	0.374357
intermediate	0.661055
intermediate	0.70661
intermediate	0.808101
low	0.486422
control	-0.516026
control	-0.746488
control	-0.812561
control	-0.594777
control	-0.584441
control	-0.716794
low	0.571956
low	0.494798
control	-0.872455
control	-0.928571
control	-0.570443
control	-0.841806
control	-0.729067
control	-0.423117
control	-0.747488
control	-0.815262
control	-0.00946339
control	-0.8013
control	-0.89151
control	-0.870129
control	-0.668651
Fig. 6e - intermediate inflammatory immunotype
condition	value
control	-0.730439
control	0.0221614
control	-0.30343
low	0.0630225
low	-0.126795
intermediate	0.52508
low	-0.590797
low	0.367033
intermediate	0.763451
high	0.169775
high	0.478253
intermediate	0.629508
low	0.183598
low	-0.541609
intermediate	0.820679
intermediate	0.65685
intermediate	0.940943
low	0.156004
high	0.185783
intermediate	0.836549
intermediate	0.435227
high	-0.0245286
low	0.470412
high	0.100348
low	0.474798
low	-0.588217
intermediate	0.713826
intermediate	0.738907
intermediate	0.692805
low	-0.396714
control	-0.434203
control	-0.738985
control	-0.271257
control	0.179015
control	-0.440384
control	-0.320285
low	-0.203028
low	0.0885206
control	-0.479746
control	-0.88612
control	-0.515803
control	-0.919507
control	-0.743423
control	-0.181964
control	-0.513802
control	-0.688746
control	-0.332231
control	-0.790675
control	-0.0439979
control	-0.691426
control	-0.637692
Fig. 6d
condition	celltype	value
low	NK cells	-0.111908
low	NK cells	-0.116164
low	NK cells	-0.106541
intermediate	NK cells	-0.103777
intermediate	NK cells	-0.0486907
intermediate	NK cells	-0.034159
high	NK cells	-0.0473765
high	NK cells	-0.0247883
high	NK cells	-0.0283545
control	NK cells	-0.120119
control	NK cells	-0.114449
control	NK cells	-0.12221
low	CD8 T cells	-0.115524
low	CD8 T cells	-0.115592
low	CD8 T cells	-0.114478
intermediate	CD8 T cells	-0.0967087
intermediate	CD8 T cells	-0.109106
intermediate	CD8 T cells	-0.0808776
high	CD8 T cells	-0.100094
high	CD8 T cells	-0.110607
high	CD8 T cells	-0.0625387
control	CD8 T cells	-0.12016
control	CD8 T cells	-0.11652
control	CD8 T cells	-0.11712
low	CD4 T cells	-0.115674
low	CD4 T cells	-0.114432
low	CD4 T cells	-0.116642
intermediate	CD4 T cells	-0.106081
intermediate	CD4 T cells	-0.102822
intermediate	CD4 T cells	-0.115889
high	CD4 T cells	-0.112201
high	CD4 T cells	-0.113016
high	CD4 T cells	-0.111576
control	CD4 T cells	-0.116429
control	CD4 T cells	-0.117551
control	CD4 T cells	-0.115557
low	CD16 Monocytes	-0.0312359
low	CD16 Monocytes	-0.0796836
low	CD16 Monocytes	-0.0260573
intermediate	CD16 Monocytes	0.239893
intermediate	CD16 Monocytes	0.0142883
intermediate	CD16 Monocytes	0.0185505
high	CD16 Monocytes	0.0770862
high	CD16 Monocytes	0.128066
high	CD16 Monocytes	0.067421
control	CD16 Monocytes	-0.115503
control	CD16 Monocytes	-0.0594852
control	CD16 Monocytes	-0.12528
low	CD14 Monocytes	0.0257546
low	CD14 Monocytes	-0.0403713
low	CD14 Monocytes	0.0116682
intermediate	CD14 Monocytes	0.138483
intermediate	CD14 Monocytes	0.325487
intermediate	CD14 Monocytes	0.0984593
high	CD14 Monocytes	0.106849
high	CD14 Monocytes	0.111144
high	CD14 Monocytes	0.22125
control	CD14 Monocytes	-0.0688713
control	CD14 Monocytes	-0.075416
control	CD14 Monocytes	-0.0360187
low	B cells	-0.121242
low	B cells	-0.111921
low	B cells	-0.11594
intermediate	B cells	-0.0767095
intermediate	B cells	-0.102277
intermediate	B cells	-0.114314
high	B cells	-0.105262
high	B cells	-0.107277
high	B cells	-0.10969
control	B cells	-0.117308
control	B cells	-0.116388
control	B cells	-0.119444
Fig. 6e - high inflammatory immunotype
condition	value
control	-0.407838
control	-0.658365
control	-0.603104
mild	-0.570532
mild	-0.121386
intermediate	0.402845
mild	-0.748753
mild	0.58029
intermediate	0.445051
severe	0.784156
severe	0.792518
intermediate	0.672184
mild	-0.379441
mild	0.309055
intermediate	0.239283
intermediate	0.616254
intermediate	0.783357
mild	0.720368
severe	0.796216
intermediate	0.215588
intermediate	-0.0212789
severe	0.800809
mild	-0.564412
severe	0.788772
mild	0.186385
mild	0.316077
intermediate	0.503691
intermediate	0.157527
intermediate	0.56949
mild	-0.38162
control	-0.512562
control	-0.522056
control	0.131678
control	-0.499113
control	-0.488509
control	-0.593507
mild	-0.0119382
mild	0.565351
control	-0.495846
control	-0.691837
control	-0.476224
control	-0.619124
control	-0.723589
control	-0.611513
control	-0.755257
control	-0.386488
control	-0.630433
control	-0.77692
control	-0.822752
control	-0.219526
control	-0.581035
Fig. 6h
condition	type	value
Covid	Viral	0.354496
Covid	Viral	-0.112273
Covid	Viral	0.213615
Covid	Viral	0.129678
Covid	Viral	0.615045
Covid	Viral	0.620568
Covid	Viral	0.625446
Covid	Viral	0.741734
Covid	Viral	0.640618
Covid	Viral	0.536291
Covid	Viral	0.742018
Covid	Viral	0.62371
Covid	Viral	0.609431
Covid	Viral	0.749414
Covid	Viral	0.751546
Covid	Viral	0.3612
Covid	Viral	0.545345
Covid	Viral	0.803267
Covid	Viral	0.111131
Covid	Viral	0.400115
Covid	Viral	0.410102
Covid	Viral	0.269186
Covid	Viral	0.251485
Covid	Viral	0.610233
Covid	Viral	0.714405
Covid	Viral	0.584012
Covid	Viral	0.569692
Covid	Viral	0.548727
Covid	Viral	0.633447
Covid	Viral	0.585065
Covid	Viral	0.588721
Covid	Viral	0.503426
Covid	Viral	0.716882
Covid	Viral	0.616084
Covid	Viral	0.0849411
Covid	Viral	0.172218
Covid	Viral	0.772527
Covid	Viral	0.419476
Covid	Viral	0.348938
control	control	-0.300214
control	control	-0.563898
control	control	-0.86393
control	control	-0.620968
control	control	-0.858641
control	control	0.559373
control	control	-0.480537
control	control	-0.416084
control	control	-0.902962
control	control	0.153329
control	control	-0.0697773
control	control	-0.708869
control	control	-0.279263
EPTB	EPTB	0.752429
EPTB	EPTB	0.729791
EPTB	EPTB	0.654921
EPTB	EPTB	0.550842
EPTB	EPTB	0.658109
EPTB	EPTB	0.626721
EPTB	EPTB	0.698623
EPTB	EPTB	0.7684
EPTB	EPTB	0.719531
EPTB	EPTB	0.854836
EPTB	EPTB	0.773792
EPTB	EPTB	0.857811
EPTB	EPTB	0.780478
EPTB	EPTB	0.81506
EPTB	EPTB	0.531194
EPTB	EPTB	0.806986
EPTB	EPTB	0.891121
EPTB	EPTB	0.790266
EPTB	EPTB	0.255709
EPTB	EPTB	0.803842
EPTB	EPTB	0.703638
EPTB	EPTB	0.567649
EPTB	EPTB	0.747557
EPTB	EPTB	0.768516
EPTB	EPTB	0.867997
EPTB	EPTB	0.787412
EPTB	EPTB	0.765888
control	control	0.339126
control	control	-0.646121
control	control	-0.791441
control	control	-0.0313616
control	control	-0.301892
control	control	-0.530502
EPTB	EPTB	0.849482
EPTB	EPTB	0.699558
control	control	-0.788741
control	control	-0.893546
control	control	-0.036716
control	control	-0.695116
control	control	-0.517678
control	control	0.140797
control	control	-0.620291
control	control	-0.593108
control	control	0.463594
control	control	-0.826118
control	control	-0.802153
control	control	-0.800551
control	control	-0.412568
control	control	-0.465362
Influenza	Viral	0.601122
control	control	-0.612808
Influenza	Viral	0.615399
control	control	-0.552654
Influenza	Viral	-0.717993
control	control	-0.0824559
Influenza	Viral	0.365212
control	control	-0.0390317
Influenza	Viral	0.323986
control	control	-0.694231
Influenza	Viral	0.497637
control	control	-0.525985
Influenza	Viral	0.559683
control	control	-0.571092
Influenza	Viral	0.576388
control	control	-0.520263
Influenza	Viral	0.603483
control	control	-0.443846
Influenza	Viral	-0.815492
control	control	-0.333582
Influenza	Viral	0.708324
control	control	-0.453166
Influenza	Viral	0.706286
control	control	-0.545076
Influenza	Viral	0.220205
control	control	-0.269907
Influenza	Viral	0.478442
control	control	0.252831
Influenza	Viral	0.550835
control	control	-0.611535
Influenza	Viral	0.748568
control	control	-0.426586
Influenza	Viral	-0.253355
control	control	-0.498115
Influenza	Viral	0.623417
control	control	-0.321216
Influenza	Viral	0.72047
control	control	-0.659852
Influenza	Viral	0.673158
control	control	-0.00148526
Influenza	Viral	0.640634
control	control	0.235265
Influenza	Viral	0.672476
control	control	-0.635377
Influenza	Viral	-0.313887
Influenza	Viral	0.658267
control	control	-0.598194
Influenza	Viral	0.625187
control	control	-0.627645
Influenza	Viral	0.321972
control	control	-0.590672
Influenza	Viral	-0.3636
control	control	-0.344569
Influenza	Viral	0.58397
control	control	-0.697482
Influenza	Viral	0.710681
control	control	-0.149677
control	control	-0.5714
Influenza	Viral	-0.477908
control	control	-0.462557
Influenza	Viral	0.410781
control	control	-0.209978
Influenza	Viral	0.281537
control	control	-0.587519
control	control	-0.669648
control	control	-0.31611
Influenza	Viral	0.654825
control	control	-0.242674
Influenza	Viral	0.656287
control	control	-0.698943
Influenza	Viral	0.507319
control	control	-0.504746
Influenza	Viral	0.521964
control	control	-0.165574
Influenza	Viral	0.124073
control	control	-0.216551
Influenza	Viral	0.646223
control	control	-0.0732607
Influenza	Viral	-0.471361
control	control	-0.554834
Influenza	Viral	0.145728
control	control	-0.602457
Influenza	Viral	-0.122452
control	control	-0.389216
Influenza	Viral	-0.602685
Sarcoidosis	Others	-0.100753
control	control	0.138986
control	control	-0.717118
control	control	-0.816818
control	control	0.609437
control	control	-0.563919
control	control	0.696212
control	control	-0.402303
Sarcoidosis	Others	0.479851
control	control	-0.579851
control	control	-0.520088
control	control	-0.563443
control	control	-0.778757
control	control	-0.385636
control	control	-0.600751
control	control	-0.0404093
control	control	-0.580587
Sarcoidosis	Others	-0.38701
Sarcoidosis	Others	0.626229
Sarcoidosis	Others	-0.202429
control	control	0.00551548
control	control	-0.0566888
Sarcoidosis	Others	0.465499
control	control	-0.469966
control	control	-0.177838
control	control	-0.161468
control	control	-0.723293
control	control	-0.62461
control	control	-0.436411
Sarcoidosis	Others	0.181478
LungCancer	Others	-0.601193
Pneumonia	Bacterial	-0.454651
Sarcoidosis	Others	0.424779
Sarcoidosis	Others	0.687836
control	control	-0.67203
control	control	-0.72662
Sarcoidosis	Others	0.658031
control	control	-0.323694
control	control	-0.473304
control	control	-0.355288
control	control	-0.0804566
Sarcoidosis	Others	0.062407
Sarcoidosis	Others	0.473954
Sarcoidosis	Others	0.717053
control	control	0.0600879
LungCancer	Others	-0.0653137
control	control	-0.380189
Sarcoidosis	Others	-0.109648
control	control	-0.612271
control	control	0.104356
Pneumonia	Bacterial	-0.478525
Sarcoidosis	Others	0.753975
control	control	-0.516556
control	control	-0.411135
control	control	-0.509012
control	control	-0.648177
Sarcoidosis	Others	-0.666752
control	control	-0.501404
control	control	-0.59485
control	control	-0.537475
LungCancer	Others	-0.339411
control	control	-0.339008
Sarcoidosis	Others	0.620942
LungCancer	Others	0.735087
control	control	-0.566215
LungCancer	Others	0.13491
LungCancer	Others	-0.570332
control	control	-0.550293
control	control	-0.466379
control	control	0.237566
Sarcoidosis	Others	-0.0171039
control	control	-0.418737
control	control	-0.309075
control	control	-0.554617
Sarcoidosis	Others	0.39781
control	control	-0.555394
control	control	-0.536
control	control	-0.577757
Pneumonia	Bacterial	0.375784
control	control	-0.455008
control	control	-0.374205
control	control	-0.563145
Pneumonia	Bacterial	0.60632
control	control	-0.210033
Sarcoidosis	Others	0.693098
control	control	0.0778181
control	control	-0.525569
control	control	0.0612889
LungCancer	Others	-0.463349
control	control	-0.34477
control	control	-0.552706
control	control	-0.634903
Sarcoidosis	Others	0.444962
control	control	-0.602847
control	control	-0.579456
Sarcoidosis	Others	0.356048
control	control	-0.00601289
control	control	-0.461015
control	control	-0.572314
control	control	-0.6373
control	control	-0.531657
control	control	-0.667534
LungCancer	Others	-0.355809
control	control	-0.520204
Pneumonia	Bacterial	0.516303
control	control	-0.492938
control	control	-0.331659
control	control	-0.673971
control	control	-0.637757
control	control	-0.389145
Pneumonia	Bacterial	-0.201988
control	control	-0.265723
LungCancer	Others	0.585115
Sarcoidosis	Others	0.582277
control	control	-0.668045
control	control	-0.54897
LungCancer	Others	-0.822961
control	control	-0.46784
control	control	0.0451913
control	control	0.238191
control	control	0.335825
control	control	-0.710959
Sarcoidosis	Others	0.309538
Pneumonia	Bacterial	0.155949
Sarcoidosis	Others	0.483319
control	control	-0.697151
Sarcoidosis	Others	0.147611
Sarcoidosis	Others	-0.391607
Sarcoidosis	Others	-8.49907e-05
control	control	-0.741511
control	control	-0.692253
control	control	-0.680519
LungCancer	Others	-0.36521
control	control	-0.606601
Pneumonia	Bacterial	-0.187234
LungCancer	Others	-0.316297
control	control	-0.557305
Pneumonia	Bacterial	-0.624759
control	control	-0.76831
Pneumonia	Bacterial	-0.622302
LungCancer	Others	-0.58119
control	control	-0.47954
Sarcoidosis	Others	-0.0860105
control	control	-0.692452
Pneumonia	Bacterial	-0.557964
control	control	-0.615046
LungCancer	Others	-0.583609
control	control	-0.731635
Sarcoidosis	Others	0.24956
Sarcoidosis	Others	0.514333
control	control	-0.643294
Sarcoidosis	Others	-0.254761
Sarcoidosis	Others	0.069351
control	control	-0.772604
control	control	-0.116692
Pneumonia	Bacterial	-0.268625
control	control	-0.411614
control	control	-0.626269
LungCancer	Others	-0.64931
control	control	-0.56797
control	control	-0.435194
control	control	-0.771343
control	control	-0.583621
control	control	-0.379536
Sarcoidosis	Others	0.494931
control	control	-0.204251
Pneumonia	Bacterial	-0.461404
Sarcoidosis	Others	-0.379553
Sarcoidosis	Others	0.346327
Sarcoidosis	Others	-0.378338
control	control	-0.414882
control	control	0.10213
control	control	-0.478201
control	control	-0.116689
control	control	-0.506781
control	control	-0.743321
control	control	-0.66252
LungCancer	Others	-0.26891
Pneumonia	Bacterial	0.711772
control	control	-0.363284
Sarcoidosis	Others	-0.428949
Sarcoidosis	Others	0.419902
control	control	-0.555428
control	control	-0.438149
control	control	-0.241771
control	control	-0.533018
control	control	-0.881041
control	control	-0.558098
control	control	-0.879063
control	control	-0.685787
control	control	-0.748066
control	control	-0.845745
control	control	-0.583114
control	control	-0.69924
control	control	-0.789233
control	control	-0.678006
control	control	-0.500219
control	control	-0.321653
control	control	-0.747632
control	control	-0.382707
control	control	-0.214856
control	control	-0.659538
control	control	-0.605303
control	control	-0.661377
control	control	-0.056995
control	control	-0.533896
control	control	-0.573797
control	control	-0.72333
SepticShock	Bacterial	0.0240227
SepticShock	Bacterial	-0.599701
SepticShock	Bacterial	-0.472814
SepticShock	Bacterial	0.537942
SepticShock	Bacterial	-0.52009
SepticShock	Bacterial	-0.304039
SepticShock	Bacterial	-0.414395
SepticShock	Bacterial	0.213757
SepticShock	Bacterial	0.023266
SepticShock	Bacterial	-0.673443
SepticShock	Bacterial	-0.611276
SepticShock	Bacterial	-0.3637
SepticShock	Bacterial	0.479261
SepticShock	Bacterial	-0.289861
SepticShock	Bacterial	-0.581122
SepticShock	Bacterial	0.126827
SepticShock	Bacterial	-0.596767
SepticShock	Bacterial	-0.173214
SepticShock	Bacterial	-0.362488
control	control	-0.329998
control	control	0.605579
control	control	-0.373778
control	control	-0.657977
control	control	0.630058
control	control	0.0756578
control	control	0.264852
control	control	0.26857
control	control	-0.563925
control	control	-0.515415
control	control	-0.17882
control	control	-0.768973
control	control	0.163395
control	control	-0.680937
Sepsis	Bacterial	0.0202045
Sepsis	Bacterial	-0.132498
Sepsis	Bacterial	0.583437
Sepsis	Bacterial	0.456224
Infection	Bacterial	0.422878
Infection	Bacterial	0.594324
Infection	Bacterial	0.679118
Sepsis	Bacterial	0.523523
Sepsis	Bacterial	0.635159
Sepsis	Bacterial	-0.0951137
Infection	Bacterial	-0.130736
Sepsis	Bacterial	0.130206
Infection	Bacterial	0.0746816
Sepsis	Bacterial	0.584193
Sepsis	Bacterial	0.574982
Infection	Bacterial	0.051643
Infection	Bacterial	0.39922
Sepsis	Bacterial	0.676334
Sepsis	Bacterial	-0.575313
Sepsis	Bacterial	0.529797
Sepsis	Bacterial	0.522791
Infection	Bacterial	-0.222955
Sepsis	Bacterial	0.132386
Sepsis	Bacterial	-0.0913219
Infection	Bacterial	0.472279
Infection	Bacterial	0.539521
Sepsis	Bacterial	0.102937
Infection	Bacterial	0.238365
Sepsis	Bacterial	0.378933
Sepsis	Bacterial	0.768072
Sepsis	Bacterial	0.556602
Infection	Bacterial	0.50688

## Sheet: Supplementary Figure1
Extended Data Fig. 1a
condition	value
control	-0.317298
control	-0.202894
control	-0.294354
EPTB	-0.373954
EPTB	0.208747
EPTB	0.148275
EPTB	-0.289112
EPTB	-0.0522737
EPTB	0.354984
EPTB	-0.00283587
EPTB	0.348393
EPTB	0.081154
EPTB	-0.124891
EPTB	-0.143268
EPTB	0.378091
EPTB	0.267237
EPTB	0.223567
EPTB	-0.0227888
EPTB	0.404213
EPTB	0.319008
EPTB	0.28044
EPTB	0.331832
EPTB	-0.306586
EPTB	0.231999
EPTB	-0.277551
EPTB	-0.317277
EPTB	0.108387
EPTB	-0.0898259
EPTB	0.37706
EPTB	-0.338254
control	-0.14562
control	-0.321113
control	-0.288262
control	-0.294842
control	-0.218175
control	-0.33491
EPTB	-0.244213
EPTB	0.151105

## Sheet: Supplementary Figure2
Extended data Fig. 2
condition	cytokine	value
control	BAFF	528.46
control	BAFF	571.672
control	BAFF	511.647
control	BAFF	764.846
control	BAFF	443.253
control	BAFF	626.018
control	BAFF	594.928
control	BAFF	584.64
low	BAFF	991.794
low	BAFF	1066.28
low	BAFF	1166.25
low	BAFF	686.985
low	BAFF	1622.19
low	BAFF	825.079
low	BAFF	912.588
low	BAFF	1751.01
low	BAFF	2213.13
low	BAFF	1117.31
low	BAFF	1273.82
intermediate	BAFF	1209.77
intermediate	BAFF	1477.85
intermediate	BAFF	1737.89
intermediate	BAFF	1025.58
intermediate	BAFF	2618.2
intermediate	BAFF	3331.02
intermediate	BAFF	3130.52
intermediate	BAFF	2770.04
intermediate	BAFF	1306.38
intermediate	BAFF	1458.73
intermediate	BAFF	2228.97
high	BAFF	1406.71
high	BAFF	6533.13
high	BAFF	9256.76
high	BAFF	1435.19
high	BAFF	3442.18
control	CCL-2	32.598
control	CCL-2	74.1352
control	CCL-2	17.4668
control	CCL-2	26.1461
control	CCL-2	35.7143
control	CCL-2	30.2372
control	CCL-2	36.5613
control	CCL-2	29.2414
low	CCL-2	45.1682
low	CCL-2	47.9983
low	CCL-2	38.2283
low	CCL-2	63.065
low	CCL-2	104.83
low	CCL-2	93.2306
low	CCL-2	54.6479
low	CCL-2	27.1958
low	CCL-2	29.2414
low	CCL-2	57.1353
low	CCL-2	63.4962
intermediate	CCL-2	42.9042
intermediate	CCL-2	36.9468
intermediate	CCL-2	22.7193
intermediate	CCL-2	36.1414
intermediate	CCL-2	168.131
intermediate	CCL-2	72.3225
intermediate	CCL-2	44.2195
intermediate	CCL-2	26.0808
intermediate	CCL-2	71.2551
intermediate	CCL-2	28.7239
intermediate	CCL-2	53.6732
high	CCL-2	22.7193
high	CCL-2	57.7362
high	CCL-2	42.1883
high	CCL-2	121.25
high	CCL-2	74.6474
control	CCL-20	88.2698
control	CCL-20	108.876
control	CCL-20	0
control	CCL-20	113.803
control	CCL-20	235.841
control	CCL-20	144.528
control	CCL-20	77.2805
control	CCL-20	66.6337
low	CCL-20	198.235
low	CCL-20	152.401
low	CCL-20	98.6133
low	CCL-20	56.6345
low	CCL-20	327.479
low	CCL-20	69.8197
low	CCL-20	124.306
low	CCL-20	672.933
low	CCL-20	255.673
low	CCL-20	175.526
low	CCL-20	129.607
intermediate	CCL-20	560.524
intermediate	CCL-20	111.651
intermediate	CCL-20	512.458
intermediate	CCL-20	7.21458
intermediate	CCL-20	827.023
intermediate	CCL-20	418.023
intermediate	CCL-20	434.781
intermediate	CCL-20	398.53
intermediate	CCL-20	1047.58
intermediate	CCL-20	230.835
intermediate	CCL-20	265.705
high	CCL-20	162.847
high	CCL-20	1342.03
high	CCL-20	993.813
high	CCL-20	658.662
high	CCL-20	1049.84
control	CCL-8	455.653
control	CCL-8	776.09
control	CCL-8	0
control	CCL-8	617.838
control	CCL-8	639.04
control	CCL-8	717.377
control	CCL-8	238.376
control	CCL-8	717.377
low	CCL-8	1022.47
low	CCL-8	554.709
low	CCL-8	717.377
low	CCL-8	586.515
low	CCL-8	1312.02
low	CCL-8	314.961
low	CCL-8	840.248
low	CCL-8	932.969
low	CCL-8	840.248
low	CCL-8	992.946
low	CCL-8	1077.34
intermediate	CCL-8	1809.4
intermediate	CCL-8	653.219
intermediate	CCL-8	1052.3
intermediate	CCL-8	0
intermediate	CCL-8	1140.07
intermediate	CCL-8	1646.33
intermediate	CCL-8	1138
intermediate	CCL-8	1425.72
intermediate	CCL-8	1479.92
intermediate	CCL-8	522.357
intermediate	CCL-8	1369.29
high	CCL-8	1140.07
high	CCL-8	1967.63
high	CCL-8	2739.77
high	CCL-8	899.603
high	CCL-8	1592
control	CD40L	30.0358
control	CD40L	30.7309
control	CD40L	5.60733
control	CD40L	11.2239
control	CD40L	14.0116
control	CD40L	17.1517
control	CD40L	42.1893
control	CD40L	84.2371
low	CD40L	37.3293
low	CD40L	36.2875
low	CD40L	33.8556
low	CD40L	92.2357
low	CD40L	151.317
low	CD40L	28.9939
low	CD40L	43.2306
low	CD40L	39.4122
low	CD40L	99.204
low	CD40L	35.9406
low	CD40L	53.9918
intermediate	CD40L	76.5765
intermediate	CD40L	34.5517
intermediate	CD40L	115.256
intermediate	CD40L	44.9663
intermediate	CD40L	81.4442
intermediate	CD40L	117.703
intermediate	CD40L	103.049
intermediate	CD40L	53.9918
intermediate	CD40L	38.7177
intermediate	CD40L	27.6039
intermediate	CD40L	98.1588
high	CD40L	135.54
high	CD40L	182.291
high	CD40L	208.771
high	CD40L	43.5778
high	CD40L	82.8357
control	CXCL9	1.93426
control	CXCL9	0
control	CXCL9	0
control	CXCL9	1.93426
control	CXCL9	7.30402
control	CXCL9	7.30402
control	CXCL9	0
control	CXCL9	0
low	CXCL9	6.50045
low	CXCL9	6.50045
low	CXCL9	1.93426
low	CXCL9	0
low	CXCL9	56.6878
low	CXCL9	7.30402
low	CXCL9	1.93426
low	CXCL9	12.9056
low	CXCL9	16.4494
low	CXCL9	9.18533
low	CXCL9	1.93426
intermediate	CXCL9	15.7128
intermediate	CXCL9	4.61914
intermediate	CXCL9	51.5228
intermediate	CXCL9	8.29247
intermediate	CXCL9	41.7177
intermediate	CXCL9	51.932
intermediate	CXCL9	32.7155
intermediate	CXCL9	51.1106
intermediate	CXCL9	9.18533
intermediate	CXCL9	12.6693
intermediate	CXCL9	21.0617
high	CXCL9	29.1076
high	CXCL9	90.8409
high	CXCL9	130.092
high	CXCL9	14.2719
high	CXCL9	85.1339
control	CXCL10	92.6595
control	CXCL10	28.8887
control	CXCL10	21.7427
control	CXCL10	30.1695
control	CXCL10	13.7247
control	CXCL10	27.5923
control	CXCL10	19.7573
control	CXCL10	20.0646
low	CXCL10	156.05
low	CXCL10	181.091
low	CXCL10	85.9282
low	CXCL10	49.9629
low	CXCL10	354.412
low	CXCL10	171.382
low	CXCL10	66.1953
low	CXCL10	216.111
low	CXCL10	281.494
low	CXCL10	88.0113
low	CXCL10	220.984
intermediate	CXCL10	454.551
intermediate	CXCL10	151.721
intermediate	CXCL10	699.012
intermediate	CXCL10	66.0642
intermediate	CXCL10	273.304
intermediate	CXCL10	662.272
intermediate	CXCL10	761.509
intermediate	CXCL10	509.156
intermediate	CXCL10	444.976
intermediate	CXCL10	225.219
intermediate	CXCL10	1099.35
high	CXCL10	261.632
high	CXCL10	729.5
high	CXCL10	3392.88
high	CXCL10	83.1181
high	CXCL10	919.695
control	IFN-α	0
control	IFN-α	0
control	IFN-α	0
control	IFN-α	1.55417
control	IFN-α	2.89962
control	IFN-α	0.479126
control	IFN-α	35.5594
control	IFN-α	5.49346
low	IFN-α	3.88393
low	IFN-α	7.70757
low	IFN-α	4.85506
low	IFN-α	6.13432
low	IFN-α	10.8642
low	IFN-α	2.2269
low	IFN-α	0
low	IFN-α	5.17861
low	IFN-α	3.55478
low	IFN-α	6.77698
low	IFN-α	6.75695
intermediate	IFN-α	4.82227
intermediate	IFN-α	1.5013
intermediate	IFN-α	6.77215
intermediate	IFN-α	6.45588
intermediate	IFN-α	4.85506
intermediate	IFN-α	12.1193
intermediate	IFN-α	0.855268
intermediate	IFN-α	3.17772
intermediate	IFN-α	0
intermediate	IFN-α	9.92589
intermediate	IFN-α	15.8388
high	IFN-α	7.0875
high	IFN-α	26.3292
high	IFN-α	32.4811
high	IFN-α	3.55478
high	IFN-α	12.1193
control	IFN-γ	0.941266
control	IFN-γ	0.941266
control	IFN-γ	0.81133
control	IFN-γ	0.946384
control	IFN-γ	1.21879
control	IFN-γ	0.677247
control	IFN-γ	2.29918
control	IFN-γ	1.08224
low	IFN-γ	2.30355
low	IFN-γ	2.57595
low	IFN-γ	1.61689
low	IFN-γ	1.2104
low	IFN-γ	3.68436
low	IFN-γ	1.75764
low	IFN-γ	1.8878
low	IFN-γ	4.80604
low	IFN-γ	5.93662
low	IFN-γ	1.48281
low	IFN-γ	2.02677
intermediate	IFN-γ	2.85078
intermediate	IFN-γ	3.12756
intermediate	IFN-γ	8.22163
intermediate	IFN-γ	3.40596
intermediate	IFN-γ	6.78967
intermediate	IFN-γ	7.3618
intermediate	IFN-γ	9.36931
intermediate	IFN-γ	19.3075
intermediate	IFN-γ	4.94698
intermediate	IFN-γ	3.68436
intermediate	IFN-γ	3.96416
high	IFN-γ	3.12918
high	IFN-γ	24.3613
high	IFN-γ	36.1029
high	IFN-γ	3.9668
high	IFN-γ	14.8914
control	IL-1α	0.1
control	IL-1α	0.1
control	IL-1α	0.1
control	IL-1α	5.18193
control	IL-1α	0.1
control	IL-1α	7.45958
control	IL-1α	0.1
control	IL-1α	0.1
low	IL-1α	5.63248
low	IL-1α	10.6657
low	IL-1α	13.6312
low	IL-1α	5.47575
low	IL-1α	17.6213
low	IL-1α	0.1
low	IL-1α	5.18193
low	IL-1α	21.8475
low	IL-1α	23.2344
low	IL-1α	7.45958
low	IL-1α	13.6312
intermediate	IL-1α	10.4437
intermediate	IL-1α	7.40277
intermediate	IL-1α	17.1578
intermediate	IL-1α	3.94686
intermediate	IL-1α	34.7004
intermediate	IL-1α	45.1331
intermediate	IL-1α	45.1184
intermediate	IL-1α	26.3811
intermediate	IL-1α	16.5566
intermediate	IL-1α	16.6721
intermediate	IL-1α	28.1782
high	IL-1α	13.6312
high	IL-1α	118.511
high	IL-1α	156.625
high	IL-1α	22.3258
high	IL-1α	65.0011
control	IL-1ß	0
control	IL-1ß	0
control	IL-1ß	0
control	IL-1ß	0
control	IL-1ß	46.1256
control	IL-1ß	46.1256
control	IL-1ß	0
control	IL-1ß	0
low	IL-1ß	21.5923
low	IL-1ß	0
low	IL-1ß	46.1256
low	IL-1ß	0
low	IL-1ß	0
low	IL-1ß	0
low	IL-1ß	0
low	IL-1ß	0
low	IL-1ß	0
low	IL-1ß	0
low	IL-1ß	0
intermediate	IL-1ß	21.5923
intermediate	IL-1ß	0
intermediate	IL-1ß	39.9964
intermediate	IL-1ß	0
intermediate	IL-1ß	0
intermediate	IL-1ß	0
intermediate	IL-1ß	0
intermediate	IL-1ß	0
intermediate	IL-1ß	0
intermediate	IL-1ß	0
intermediate	IL-1ß	0
high	IL-1ß	46.1256
high	IL-1ß	255.103
high	IL-1ß	205.892
high	IL-1ß	58.4024
high	IL-1ß	144.406
control	IL-1Rα	421.754
control	IL-1Rα	487.808
control	IL-1Rα	216.241
control	IL-1Rα	271.252
control	IL-1Rα	245.626
control	IL-1Rα	267.401
control	IL-1Rα	308.724
control	IL-1Rα	1075.1
low	IL-1Rα	357.536
low	IL-1Rα	697.722
low	IL-1Rα	789.428
low	IL-1Rα	1644.73
low	IL-1Rα	3066.92
low	IL-1Rα	950.397
low	IL-1Rα	1739.52
low	IL-1Rα	830.576
low	IL-1Rα	1394.66
low	IL-1Rα	1400.68
low	IL-1Rα	1100.58
intermediate	IL-1Rα	2526.69
intermediate	IL-1Rα	742.561
intermediate	IL-1Rα	2768.09
intermediate	IL-1Rα	715.272
intermediate	IL-1Rα	2399.41
intermediate	IL-1Rα	2593.6
intermediate	IL-1Rα	1542.85
intermediate	IL-1Rα	2063.83
intermediate	IL-1Rα	1429
intermediate	IL-1Rα	686.036
intermediate	IL-1Rα	962.114
high	IL-1Rα	1497.81
high	IL-1Rα	3748.6
high	IL-1Rα	3357.24
high	IL-1Rα	1838.38
high	IL-1Rα	13907.9
control	IL-4	9.77287
control	IL-4	18.4018
control	IL-4	14.0873
control	IL-4	20.5307
control	IL-4	9.77287
control	IL-4	14.0873
control	IL-4	39.3267
control	IL-4	25.2686
low	IL-4	41.8794
low	IL-4	36.774
low	IL-4	37.9829
low	IL-4	46.6948
low	IL-4	41.8794
low	IL-4	20.1873
low	IL-4	24.8452
low	IL-4	41.8794
low	IL-4	57.7893
low	IL-4	23.6207
low	IL-4	39.3267
intermediate	IL-4	37.9829
intermediate	IL-4	36.584
intermediate	IL-4	53.3003
intermediate	IL-4	25.2686
intermediate	IL-4	69.908
intermediate	IL-4	73.7277
intermediate	IL-4	49.8436
intermediate	IL-4	47.8539
intermediate	IL-4	51.2791
intermediate	IL-4	44.2871
intermediate	IL-4	59.8366
high	IL-4	44.2871
high	IL-4	132.245
high	IL-4	176.432
high	IL-4	49.996
high	IL-4	86.4462
control	IL-8	2.6504
control	IL-8	1.02991
control	IL-8	0
control	IL-8	0
control	IL-8	3.98794
control	IL-8	4.11881
control	IL-8	2.07899
control	IL-8	0
low	IL-8	5.21911
low	IL-8	3.76769
low	IL-8	4.49587
low	IL-8	8.29057
low	IL-8	32.7154
low	IL-8	3.76769
low	IL-8	0
low	IL-8	6.24529
low	IL-8	4.14474
low	IL-8	6.2623
low	IL-8	12.7042
intermediate	IL-8	10.4397
intermediate	IL-8	2.66739
intermediate	IL-8	19.2156
intermediate	IL-8	0
intermediate	IL-8	17.327
intermediate	IL-8	12.8701
intermediate	IL-8	16.2173
intermediate	IL-8	16.0627
intermediate	IL-8	4.49587
intermediate	IL-8	2.07899
intermediate	IL-8	14.7908
high	IL-8	10.9278
high	IL-8	41.3357
high	IL-8	26.3812
high	IL-8	22.9656
high	IL-8	46.7208
control	IL-10	0
control	IL-10	5.46592
control	IL-10	0
control	IL-10	0
control	IL-10	36.1378
control	IL-10	20.1088
control	IL-10	10.1841
control	IL-10	21.9886
low	IL-10	0
low	IL-10	0
low	IL-10	0
low	IL-10	0.139482
low	IL-10	0
low	IL-10	0
low	IL-10	6.52848
low	IL-10	5.08795
low	IL-10	0
low	IL-10	0
low	IL-10	0
intermediate	IL-10	0
intermediate	IL-10	0
intermediate	IL-10	0
intermediate	IL-10	0
intermediate	IL-10	0
intermediate	IL-10	0
intermediate	IL-10	0
intermediate	IL-10	0
intermediate	IL-10	0
intermediate	IL-10	0
intermediate	IL-10	0
high	IL-10	3.5748
high	IL-10	12.6232
high	IL-10	0.139482
high	IL-10	5.08795
high	IL-10	0
control	IL-12	0
control	IL-12	3.2212
control	IL-12	0
control	IL-12	3.2212
control	IL-12	0
control	IL-12	3.2212
control	IL-12	9.25772
control	IL-12	11.1934
low	IL-12	18.5813
low	IL-12	0
low	IL-12	3.2212
low	IL-12	0
low	IL-12	3.2212
low	IL-12	3.2212
low	IL-12	0
low	IL-12	3.2212
low	IL-12	11.1934
low	IL-12	7.20727
low	IL-12	7.32208
intermediate	IL-12	9.25772
intermediate	IL-12	11.1934
intermediate	IL-12	7.20727
intermediate	IL-12	11.1934
intermediate	IL-12	10.9013
intermediate	IL-12	25.6805
intermediate	IL-12	18.4369
intermediate	IL-12	22.1309
intermediate	IL-12	9.25772
intermediate	IL-12	7.20727
intermediate	IL-12	16.6763
high	IL-12	10.9013
high	IL-12	63.8427
high	IL-12	104.304
high	IL-12	18.5813
high	IL-12	39.2946
control	IL-13	1.70042
control	IL-13	1.70042
control	IL-13	2.74006
control	IL-13	1.70042
control	IL-13	1.70042
control	IL-13	1.28156
control	IL-13	2.22024
control	IL-13	2.49014
low	IL-13	0.322904
low	IL-13	1.53148
low	IL-13	1.70042
low	IL-13	2.22024
low	IL-13	6.2821
low	IL-13	1.70042
low	IL-13	2.22024
low	IL-13	2.22024
low	IL-13	1.01166
low	IL-13	2.22024
low	IL-13	2.22024
intermediate	IL-13	1.53148
intermediate	IL-13	2.24021
intermediate	IL-13	6.46639
intermediate	IL-13	1.70042
intermediate	IL-13	1.70042
intermediate	IL-13	4.72084
intermediate	IL-13	1.53148
intermediate	IL-13	1.01166
intermediate	IL-13	1.70042
intermediate	IL-13	2.22024
intermediate	IL-13	2.49014
high	IL-13	1.70042
high	IL-13	2.74006
high	IL-13	5.32335
high	IL-13	2.22024
high	IL-13	3.62835
control	IL-17	0.181534
control	IL-17	0.356599
control	IL-17	0.181534
control	IL-17	0.736528
control	IL-17	0.00646917
control	IL-17	0.640523
control	IL-17	0.455632
control	IL-17	1.03048
low	IL-17	1.13364
low	IL-17	0.356599
low	IL-17	0.644127
low	IL-17	0.371499
low	IL-17	0.742957
low	IL-17	0.356599
low	IL-17	0.544518
low	IL-17	0.742957
low	IL-17	0.181534
low	IL-17	0.181534
low	IL-17	0.546563
intermediate	IL-17	0.469062
intermediate	IL-17	0.546563
intermediate	IL-17	0.943679
intermediate	IL-17	0.450559
intermediate	IL-17	0.742957
intermediate	IL-17	1.53076
intermediate	IL-17	1.13364
intermediate	IL-17	0.932921
intermediate	IL-17	0.736528
intermediate	IL-17	0.181534
intermediate	IL-17	1.33004
high	IL-17	0.371499
high	IL-17	2.3522
high	IL-17	3.40795
high	IL-17	0.00646917
high	IL-17	2.25209
control	IL-18	219.772
control	IL-18	304.003
control	IL-18	93.5306
control	IL-18	154.395
control	IL-18	239.939
control	IL-18	428.618
control	IL-18	188.324
control	IL-18	997.342
low	IL-18	586.161
low	IL-18	833.74
low	IL-18	1307
low	IL-18	431.633
low	IL-18	1098.91
low	IL-18	410.658
low	IL-18	437.624
low	IL-18	808.742
low	IL-18	706.163
low	IL-18	413.646
low	IL-18	482.85
intermediate	IL-18	1575.82
intermediate	IL-18	1323.12
intermediate	IL-18	1127.7
intermediate	IL-18	978.477
intermediate	IL-18	2238.28
intermediate	IL-18	2734.51
intermediate	IL-18	1278.64
intermediate	IL-18	2690.68
intermediate	IL-18	2201.69
intermediate	IL-18	286.45
intermediate	IL-18	1739.23
high	IL-18	1143.52
high	IL-18	4258.76
high	IL-18	5547.01
high	IL-18	531.274
high	IL-18	18769.4
control	IL-23	13.2432
control	IL-23	13.2432
control	IL-23	0
control	IL-23	0
control	IL-23	0
control	IL-23	13.2432
control	IL-23	13.2432
control	IL-23	27.7756
low	IL-23	42.248
low	IL-23	49.4656
low	IL-23	20.5094
low	IL-23	9.58889
low	IL-23	207.262
low	IL-23	49.4656
low	IL-23	35.0118
low	IL-23	56.6832
low	IL-23	71.0807
low	IL-23	27.7456
low	IL-23	85.4783
intermediate	IL-23	164.356
intermediate	IL-23	42.248
intermediate	IL-23	332.101
intermediate	IL-23	0
intermediate	IL-23	71.0913
intermediate	IL-23	285.78
intermediate	IL-23	185.818
intermediate	IL-23	121.375
intermediate	IL-23	142.877
intermediate	IL-23	78.2848
intermediate	IL-23	392.63
high	IL-23	92.6632
high	IL-23	242.97
high	IL-23	612.988
high	IL-23	20.5094
high	IL-23	289.334
control	MMP8	1441.15
control	MMP8	1790.26
control	MMP8	352.686
control	MMP8	203.536
control	MMP8	417.202
control	MMP8	342.557
control	MMP8	0.1
control	MMP8	499.664
low	MMP8	939.952
low	MMP8	1654.99
low	MMP8	783.48
low	MMP8	1521.49
low	MMP8	41257.8
low	MMP8	4103.34
low	MMP8	3031.12
low	MMP8	8322.01
low	MMP8	6160.82
low	MMP8	5571.27
low	MMP8	1540.22
intermediate	MMP8	987.591
intermediate	MMP8	728.922
intermediate	MMP8	22200.9
intermediate	MMP8	3429.76
intermediate	MMP8	22579.6
intermediate	MMP8	23426.8
intermediate	MMP8	3899.63
intermediate	MMP8	1106.22
intermediate	MMP8	596.065
intermediate	MMP8	2413.2
intermediate	MMP8	2866.85
high	MMP8	7914.63
high	MMP8	36944.2
high	MMP8	16934.2
high	MMP8	5520.93
high	MMP8	28115.6
control	MMP9	72604.6
control	MMP9	99447.3
control	MMP9	52275.4
control	MMP9	29280.5
control	MMP9	103041
control	MMP9	31419.5
control	MMP9	29218.5
control	MMP9	51486.7
low	MMP9	34353.3
low	MMP9	30237.6
low	MMP9	108598
low	MMP9	37391.7
low	MMP9	631604
low	MMP9	122165
low	MMP9	319370
low	MMP9	210204
low	MMP9	61088.5
low	MMP9	277380
low	MMP9	53770.3
intermediate	MMP9	19315.7
intermediate	MMP9	34496.5
intermediate	MMP9	648413
intermediate	MMP9	85655.5
intermediate	MMP9	184317
intermediate	MMP9	503167
intermediate	MMP9	68859.7
intermediate	MMP9	21169.5
intermediate	MMP9	17895.5
intermediate	MMP9	54730.2
intermediate	MMP9	95363.2
high	MMP9	251213
high	MMP9	219341
high	MMP9	454314
high	MMP9	112625
high	MMP9	180324
control	TGF-α	15.3397
control	TGF-α	9.92646
control	TGF-α	0
control	TGF-α	0
control	TGF-α	0
control	TGF-α	0
control	TGF-α	9.92646
control	TGF-α	12.6789
low	TGF-α	0
low	TGF-α	9.92646
low	TGF-α	0
low	TGF-α	4.56918
low	TGF-α	263.327
low	TGF-α	9.92646
low	TGF-α	48.3977
low	TGF-α	65.0525
low	TGF-α	31.7604
low	TGF-α	266.21
low	TGF-α	0
intermediate	TGF-α	15.3397
intermediate	TGF-α	0
intermediate	TGF-α	257.61
intermediate	TGF-α	0
intermediate	TGF-α	70.7202
intermediate	TGF-α	98.6639
intermediate	TGF-α	0
intermediate	TGF-α	9.92646
intermediate	TGF-α	0
intermediate	TGF-α	0
intermediate	TGF-α	18.1648
high	TGF-α	65.0525
high	TGF-α	70.6535
high	TGF-α	177.812
high	TGF-α	0
high	TGF-α	126.826
control	TNF-α	0.1
control	TNF-α	0.1
control	TNF-α	0.1
control	TNF-α	0.1
control	TNF-α	0.1
control	TNF-α	0.1
control	TNF-α	0.492785
control	TNF-α	1.32171
low	TNF-α	3.68814
low	TNF-α	5.38644
low	TNF-α	2.21464
low	TNF-α	1.26805
low	TNF-α	8.19318
low	TNF-α	1.50585
low	TNF-α	0
low	TNF-α	7.90065
low	TNF-α	11.348
low	TNF-α	2.02111
low	TNF-α	3.99828
intermediate	TNF-α	15.5752
intermediate	TNF-α	3.68814
intermediate	TNF-α	11.348
intermediate	TNF-α	2.21464
intermediate	TNF-α	7.31766
intermediate	TNF-α	8.48275
intermediate	TNF-α	9.05949
intermediate	TNF-α	17.254
intermediate	TNF-α	10.9216
intermediate	TNF-α	4.93022
intermediate	TNF-α	9.34864
high	TNF-α	5.83783
high	TNF-α	12.7634
high	TNF-α	34.5378
high	TNF-α	7.02455
high	TNF-α	45.2225
control	TRAIL	4.75126
control	TRAIL	9.14804
control	TRAIL	2.98372
control	TRAIL	2.98372
control	TRAIL	4.75126
control	TRAIL	6.21879
control	TRAIL	6.21879
control	TRAIL	5.04496
low	TRAIL	13.5374
low	TRAIL	10.9039
low	TRAIL	13.5374
low	TRAIL	9.14804
low	TRAIL	13.83
low	TRAIL	10.6113
low	TRAIL	10.6113
low	TRAIL	17.6359
low	TRAIL	14.708
low	TRAIL	11.1965
low	TRAIL	6.51187
intermediate	TRAIL	4.16281
intermediate	TRAIL	12.3669
intermediate	TRAIL	19.394
intermediate	TRAIL	1.20332
intermediate	TRAIL	5.92473
intermediate	TRAIL	8.85476
intermediate	TRAIL	21.4457
intermediate	TRAIL	10.3186
intermediate	TRAIL	15.2934
intermediate	TRAIL	14.4153
intermediate	TRAIL	11.7817
high	TRAIL	8.56242
high	TRAIL	4.74995
high	TRAIL	2.0964
high	TRAIL	7.68399
high	TRAIL	9.44056

## Sheet: Supplementary Figure6
Extended data Fig. 6a
condition	cell type	value
control	CD4	33.4
control	CD4	35.6
control	CD4	27.4
control	CD4	40.9
control	CD4	18.5
control	CD4	40.5
control	CD4	52.7
control	CD4	51.5
control	CD4	28.2
control	CD8	16.1
control	CD8	10.1
control	CD8	11.9
control	CD8	22
control	CD8	48.8
control	CD8	20
control	CD8	16.8
control	CD8	16.4
control	CD8	16.2
control	B cells	10.4
control	B cells	9.24
control	B cells	9.77
control	B cells	7.22
control	B cells	1.76
control	B cells	3.83
control	B cells	4.31
control	B cells	8.82
control	B cells	15.5
control	DN	37.1
control	DN	13.3
control	DN	12.1
control	DN	21.1
control	DN	22
control	DN	23.7
control	DN	21.1
control	DN	28.3
control	DN	26.1
low	CD4	24.3
low	CD4	23.3
low	CD4	42.1
low	CD4	30.7
low	CD4	31.4
low	CD4	39.4
low	CD4	56.2
low	CD4	31.6
low	CD4	24.8
low	CD4	45.4
low	CD4	38.3
low	CD4	31.3
low	CD4	32.4
low	CD8	17.5
low	CD8	7.42
low	CD8	16.2
low	CD8	6.88
low	CD8	6.8
low	CD8	14.7
low	CD8	13.5
low	CD8	15.2
low	CD8	12.7
low	CD8	19.2
low	CD8	21.3
low	CD8	14.3
low	CD8	12.5
low	B cells	32.6
low	B cells	6.21
low	B cells	14.4
low	B cells	7.55
low	B cells	17.2
low	B cells	24.5
low	B cells	14.3
low	B cells	13
low	B cells	14.4
low	B cells	13.5
low	B cells	12.2
low	B cells	21.4
low	B cells	11.5
low	DN	19.7
low	DN	28.9
low	DN	21.7
low	DN	25.4
low	DN	21.8
low	DN	35
low	DN	20.5
low	DN	25.4
low	DN	18.6
low	DN	37.1
low	DN	30
low	DN	30.9
low	DN	49.5
intermediate	CD4	1.93
intermediate	CD4	14.4
intermediate	CD4	17.8
intermediate	CD4	24.5
intermediate	CD4	30.4
intermediate	CD4	23.4
intermediate	CD4	23.7
intermediate	CD4	34.4
intermediate	CD4	28.9
intermediate	CD4	22.3
intermediate	CD4	30.7
intermediate	CD8	42
intermediate	CD8	5.57
intermediate	CD8	7.3
intermediate	CD8	22.5
intermediate	CD8	12.9
intermediate	CD8	25.8
intermediate	CD8	22.3
intermediate	CD8	15
intermediate	CD8	12.6
intermediate	CD8	23.7
intermediate	CD8	30.8
intermediate	B cells	5.15
intermediate	B cells	7.81
intermediate	B cells	12
intermediate	B cells	2.79
intermediate	B cells	6.7
intermediate	B cells	11.1
intermediate	B cells	8.68
intermediate	B cells	11.6
intermediate	B cells	15.8
intermediate	B cells	3.95
intermediate	B cells	7.67
intermediate	DN	29.3
intermediate	DN	50.6
intermediate	DN	52.3
intermediate	DN	35.5
intermediate	DN	41.1
intermediate	DN	43.6
intermediate	DN	43.3
intermediate	DN	21.9
intermediate	DN	47.1
intermediate	DN	51
intermediate	DN	45.9
high	CD4	22.5
high	CD4	23.5
high	CD4	29.6
high	CD4	30.2
high	CD4	31.6
high	CD8	7.56
high	CD8	8.33
high	CD8	17.4
high	CD8	27.1
high	CD8	15.7
high	B cells	6.29
high	B cells	13.9
high	B cells	6.27
high	B cells	14.9
high	B cells	2.38
high	DN	44.7
high	DN	59.7
high	DN	28.5
high	DN	55
high	DN	52.3
Extended Data Fig. 6d
condition	cell type	value
control	CD14+/CD163-/HLA-DR+	12.6
control	CD14+/CD163-/HLA-DR+	0.94
control	CD14+/CD163-/HLA-DR+	6.66
control	CD14+/CD163-/HLA-DR+	5.37
control	CD14+/CD163-/HLA-DR+	2.28
control	CD14+/CD163-/HLA-DR+	2.79
control	CD14+/CD163-/HLA-DR+	4.12
control	CD14+/CD163-/HLA-DR+	5.77
control	CD14+/CD163-/HLA-DR+	4.51
control	CD14+/CD163+/HLA-DR+	42.2
control	CD14+/CD163+/HLA-DR+	1.81
control	CD14+/CD163+/HLA-DR+	16.9
control	CD14+/CD163+/HLA-DR+	15.2
control	CD14+/CD163+/HLA-DR+	3.31
control	CD14+/CD163+/HLA-DR+	4.65
control	CD14+/CD163+/HLA-DR+	15.1
control	CD14+/CD163+/HLA-DR+	33.2
control	CD14+/CD163+/HLA-DR+	9.09
control	CD14+/CD163-	53.8
control	CD14+/CD163-	2.75
control	CD14+/CD163-	25
control	CD14+/CD163-	18.5
control	CD14+/CD163-	4.93
control	CD14+/CD163-	6.01
control	CD14+/CD163-	18
control	CD14+/CD163-	39.2
control	CD14+/CD163-	11.2
control	CD14+/CD163+	3.92
control	CD14+/CD163+	0.19
control	CD14+/CD163+	1.22
control	CD14+/CD163+	2.73
control	CD14+/CD163+	0.83
control	CD14+/CD163+	1.83
control	CD14+/CD163+	2.94
control	CD14+/CD163+	2.87
control	CD14+/CD163+	3.8
control	CD14-/CD163+	23.9
control	CD14-/CD163+	30.5
control	CD14-/CD163+	28.2
control	CD14-/CD163+	47.4
control	CD14-/CD163+	72.3
control	CD14-/CD163+	72.5
control	CD14-/CD163+	20.4
control	CD14-/CD163+	34
control	CD14-/CD163+	54.6
control	cDCs	0.76
control	cDCs	0.47
control	cDCs	2.14
control	cDCs	4.6
control	cDCs	1.22
control	cDCs	1.39
control	cDCs	3.77
control	cDCs	2.15
control	cDCs	4.81
control	pDCs	1.34
control	pDCs	3.6
control	pDCs	3.18
control	pDCs	2.47
control	pDCs	0.73
control	pDCs	2.28
control	pDCs	3.68
control	pDCs	1.31
control	pDCs	3
control	CD56dim NK cells	14.3
control	CD56dim NK cells	24.7
control	CD56dim NK cells	22.6
control	CD56dim NK cells	40.9
control	CD56dim NK cells	55.5
control	CD56dim NK cells	65.8
control	CD56dim NK cells	7.24
control	CD56dim NK cells	29.2
control	CD56dim NK cells	45.1
control	CD56high NK cells	1
control	CD56high NK cells	4.14
control	CD56high NK cells	4.89
control	CD56high NK cells	2.52
control	CD56high NK cells	2.34
control	CD56high NK cells	2.48
control	CD56high NK cells	2.47
control	CD56high NK cells	2.29
control	CD56high NK cells	5.19
control	ILCs	0.6
control	ILCs	0.61
control	ILCs	3.8
control	ILCs	1.76
control	ILCs	1.14
control	ILCs	0.24
control	ILCs	5.28
control	ILCs	1.71
control	ILCs	1.04
low	CD14+/CD163-/HLA-DR+	7.02
low	CD14+/CD163-/HLA-DR+	4.75
low	CD14+/CD163-/HLA-DR+	4.44
low	CD14+/CD163-/HLA-DR+	4.55
low	CD14+/CD163-/HLA-DR+	11.7
low	CD14+/CD163-/HLA-DR+	11.6
low	CD14+/CD163-/HLA-DR+	1.09
low	CD14+/CD163-/HLA-DR+	8.79
low	CD14+/CD163-/HLA-DR+	22.8
low	CD14+/CD163-/HLA-DR+	11.2
low	CD14+/CD163-/HLA-DR+	3.24
low	CD14+/CD163-/HLA-DR+	7.96
low	CD14+/CD163-/HLA-DR+	2.46
low	CD14+/CD163+/HLA-DR+	56.2
low	CD14+/CD163+/HLA-DR+	54.1
low	CD14+/CD163+/HLA-DR+	15.9
low	CD14+/CD163+/HLA-DR+	14.1
low	CD14+/CD163+/HLA-DR+	30.3
low	CD14+/CD163+/HLA-DR+	26.8
low	CD14+/CD163+/HLA-DR+	10.7
low	CD14+/CD163+/HLA-DR+	24.2
low	CD14+/CD163+/HLA-DR+	38
low	CD14+/CD163+/HLA-DR+	36.4
low	CD14+/CD163+/HLA-DR+	7.48
low	CD14+/CD163+/HLA-DR+	23.4
low	CD14+/CD163+/HLA-DR+	1.96
low	CD14+/CD163-	58.9
low	CD14+/CD163-	56.1
low	CD14+/CD163-	16.8
low	CD14+/CD163-	16.5
low	CD14+/CD163-	38.4
low	CD14+/CD163-	35.5
low	CD14+/CD163-	11.2
low	CD14+/CD163-	31
low	CD14+/CD163-	57.8
low	CD14+/CD163-	44.9
low	CD14+/CD163-	9.67
low	CD14+/CD163-	28.1
low	CD14+/CD163-	2.65
low	CD14+/CD163+	5.48
low	CD14+/CD163+	3.15
low	CD14+/CD163+	4.14
low	CD14+/CD163+	3.05
low	CD14+/CD163+	5.34
low	CD14+/CD163+	3.58
low	CD14+/CD163+	1.23
low	CD14+/CD163+	2.85
low	CD14+/CD163+	5.04
low	CD14+/CD163+	3.75
low	CD14+/CD163+	1.76
low	CD14+/CD163+	5.16
low	CD14+/CD163+	2.08
low	CD14-/CD163+	14.5
low	CD14-/CD163+	24.8
low	CD14-/CD163+	52.7
low	CD14-/CD163+	67.9
low	CD14-/CD163+	27
low	CD14-/CD163+	36.6
low	CD14-/CD163+	59.1
low	CD14-/CD163+	30.9
low	CD14-/CD163+	12.5
low	CD14-/CD163+	34.2
low	CD14-/CD163+	48.3
low	CD14-/CD163+	40.3
low	CD14-/CD163+	57.4
low	cDCs	5.43
low	cDCs	4.86
low	cDCs	4.51
low	cDCs	2.9
low	cDCs	8.32
low	cDCs	1.94
low	cDCs	0.6
low	cDCs	1.51
low	cDCs	2.94
low	cDCs	1.83
low	cDCs	1.63
low	cDCs	1.83
low	cDCs	1.93
low	pDCs	0.7
low	pDCs	0.38
low	pDCs	1.69
low	pDCs	0.92
low	pDCs	0.97
low	pDCs	1.81
low	pDCs	0.42
low	pDCs	2.29
low	pDCs	1.9
low	pDCs	1.23
low	pDCs	0.43
low	pDCs	1.09
low	pDCs	1.6
low	CD56dim NK cells	6.35
low	CD56dim NK cells	13
low	CD56dim NK cells	45.7
low	CD56dim NK cells	57.9
low	CD56dim NK cells	15.5
low	CD56dim NK cells	31.7
low	CD56dim NK cells	19
low	CD56dim NK cells	25.5
low	CD56dim NK cells	4.21
low	CD56dim NK cells	25.2
low	CD56dim NK cells	8.21
low	CD56dim NK cells	19.5
low	CD56dim NK cells	44.4
low	CD56high NK cells	0.78
low	CD56high NK cells	0.77
low	CD56high NK cells	1.33
low	CD56high NK cells	1.36
low	CD56high NK cells	1.36
low	CD56high NK cells	1.74
low	CD56high NK cells	1.46
low	CD56high NK cells	2.18
low	CD56high NK cells	1.46
low	CD56high NK cells	0.96
low	CD56high NK cells	0.54
low	CD56high NK cells	1.87
low	CD56high NK cells	5.97
low	ILCs	0.81
low	ILCs	0.77
low	ILCs	1.28
low	ILCs	1.2
low	ILCs	2.88
low	ILCs	1.27
low	ILCs	0.36
low	ILCs	0.75
low	ILCs	5.55
low	ILCs	0.95
low	ILCs	0.81
low	ILCs	0.04
low	ILCs	0.1
intermediate	CD14+/CD163-/HLA-DR+	10.5
intermediate	CD14+/CD163-/HLA-DR+	11.3
intermediate	CD14+/CD163-/HLA-DR+	4.03
intermediate	CD14+/CD163-/HLA-DR+	0.37
intermediate	CD14+/CD163-/HLA-DR+	5.14
intermediate	CD14+/CD163-/HLA-DR+	15.4
intermediate	CD14+/CD163-/HLA-DR+	11.5
intermediate	CD14+/CD163-/HLA-DR+	8.85
intermediate	CD14+/CD163-/HLA-DR+	13.3
intermediate	CD14+/CD163-/HLA-DR+	6.91
intermediate	CD14+/CD163-/HLA-DR+	6.08
intermediate	CD14+/CD163+/HLA-DR+	22.2
intermediate	CD14+/CD163+/HLA-DR+	21
intermediate	CD14+/CD163+/HLA-DR+	7.05
intermediate	CD14+/CD163+/HLA-DR+	0.48
intermediate	CD14+/CD163+/HLA-DR+	10.4
intermediate	CD14+/CD163+/HLA-DR+	40.7
intermediate	CD14+/CD163+/HLA-DR+	50.1
intermediate	CD14+/CD163+/HLA-DR+	30
intermediate	CD14+/CD163+/HLA-DR+	47.5
intermediate	CD14+/CD163+/HLA-DR+	9.64
intermediate	CD14+/CD163+/HLA-DR+	5.49
intermediate	CD14+/CD163-	27.6
intermediate	CD14+/CD163-	28.4
intermediate	CD14+/CD163-	9.64
intermediate	CD14+/CD163-	0.69
intermediate	CD14+/CD163-	16.2
intermediate	CD14+/CD163-	53
intermediate	CD14+/CD163-	58.3
intermediate	CD14+/CD163-	30.5
intermediate	CD14+/CD163-	50.2
intermediate	CD14+/CD163-	12
intermediate	CD14+/CD163-	8.91
intermediate	CD14+/CD163+	6.16
intermediate	CD14+/CD163+	5.09
intermediate	CD14+/CD163+	1.78
intermediate	CD14+/CD163+	0.21
intermediate	CD14+/CD163+	2.45
intermediate	CD14+/CD163+	5.5
intermediate	CD14+/CD163+	5.89
intermediate	CD14+/CD163+	9.22
intermediate	CD14+/CD163+	11.2
intermediate	CD14+/CD163+	5.13
intermediate	CD14+/CD163+	3.72
intermediate	CD14-/CD163+	47.5
intermediate	CD14-/CD163+	39.2
intermediate	CD14-/CD163+	77.8
intermediate	CD14-/CD163+	11.8
intermediate	CD14-/CD163+	57.9
intermediate	CD14-/CD163+	16.1
intermediate	CD14-/CD163+	14.9
intermediate	CD14-/CD163+	36.4
intermediate	CD14-/CD163+	23.1
intermediate	CD14-/CD163+	59.6
intermediate	CD14-/CD163+	69.3
intermediate	cDCs	2.29
intermediate	cDCs	5.72
intermediate	cDCs	5.73
intermediate	cDCs	0
intermediate	cDCs	1.63
intermediate	cDCs	1.1
intermediate	cDCs	1.72
intermediate	cDCs	3.58
intermediate	cDCs	3.29
intermediate	cDCs	4.54
intermediate	cDCs	1.63
intermediate	pDCs	0.74
intermediate	pDCs	0.98
intermediate	pDCs	0.93
intermediate	pDCs	0.11
intermediate	pDCs	0.91
intermediate	pDCs	1.02
intermediate	pDCs	1.04
intermediate	pDCs	0.7
intermediate	pDCs	0.57
intermediate	pDCs	0.77
intermediate	pDCs	0.47
intermediate	CD56dim NK cells	38.9
intermediate	CD56dim NK cells	32.4
intermediate	CD56dim NK cells	66.4
intermediate	CD56dim NK cells	3.86
intermediate	CD56dim NK cells	31.4
intermediate	CD56dim NK cells	7.38
intermediate	CD56dim NK cells	8.56
intermediate	CD56dim NK cells	28
intermediate	CD56dim NK cells	17.7
intermediate	CD56dim NK cells	55.3
intermediate	CD56dim NK cells	36.5
intermediate	CD56high NK cells	0.74
intermediate	CD56high NK cells	0.74
intermediate	CD56high NK cells	0.86
intermediate	CD56high NK cells	0.11
intermediate	CD56high NK cells	2.75
intermediate	CD56high NK cells	1
intermediate	CD56high NK cells	1.36
intermediate	CD56high NK cells	2.61
intermediate	CD56high NK cells	0.86
intermediate	CD56high NK cells	1.28
intermediate	CD56high NK cells	1.09
intermediate	ILCs	0.66
intermediate	ILCs	0.83
intermediate	ILCs	1.16
intermediate	ILCs	5.76
intermediate	ILCs	0.28
intermediate	ILCs	1.34
intermediate	ILCs	0.75
intermediate	ILCs	3.51
intermediate	ILCs	0.39
intermediate	ILCs	0.35
intermediate	ILCs	0.23
high	CD14+/CD163-/HLA-DR+	5.44
high	CD14+/CD163-/HLA-DR+	10.8
high	CD14+/CD163-/HLA-DR+	12.8
high	CD14+/CD163-/HLA-DR+	12
high	CD14+/CD163-/HLA-DR+	7.16
high	CD14+/CD163+/HLA-DR+	10.3
high	CD14+/CD163+/HLA-DR+	43.4
high	CD14+/CD163+/HLA-DR+	19.8
high	CD14+/CD163+/HLA-DR+	47.5
high	CD14+/CD163+/HLA-DR+	39
high	CD14+/CD163-	15.3
high	CD14+/CD163-	55.4
high	CD14+/CD163-	27.2
high	CD14+/CD163-	53
high	CD14+/CD163-	39.7
high	CD14+/CD163+	1.17
high	CD14+/CD163+	1.74
high	CD14+/CD163+	6.28
high	CD14+/CD163+	11.5
high	CD14+/CD163+	7.34
high	CD14-/CD163+	27.6
high	CD14-/CD163+	16.3
high	CD14-/CD163+	42.4
high	CD14-/CD163+	24.4
high	CD14-/CD163+	32.5
high	cDCs	1.2
high	cDCs	0.88
high	cDCs	4.01
high	cDCs	1.28
high	cDCs	0.59
high	pDCs	1.14
high	pDCs	1.65
high	pDCs	0.73
high	pDCs	0.39
high	pDCs	0.16
high	CD56dim NK cells	20.3
high	CD56dim NK cells	11
high	CD56dim NK cells	33.4
high	CD56dim NK cells	19.4
high	CD56dim NK cells	10.3
high	CD56high NK cells	0.99
high	CD56high NK cells	1.54
high	CD56high NK cells	1.73
high	CD56high NK cells	0.74
high	CD56high NK cells	0.67
high	ILCs	5.5
high	ILCs	0.93
high	ILCs	0.46
high	ILCs	0.65
high	ILCs	0.51

## Sheet: Supplementary Figure7
Extended data Fig 7a
condition	cell type	value
Control	CD4 naive	26.8
Control	CD4 naive	54.3
Control	CD4 naive	50.7
Control	CD4 naive	31.2
Control	CD4 naive	55.8
Control	CD4 naive	36.7
Control	CD4 naive	48.5
Control	CD4 naive	61.8
low	CD4 naive	56.3
low	CD4 naive	35.6
low	CD4 naive	47.7
low	CD4 naive	48.3
low	CD4 naive	69.9
low	CD4 naive	33.8
low	CD4 naive	59.2
low	CD4 naive	46
low	CD4 naive	62
low	CD4 naive	34.3
low	CD4 naive	38.4
low	CD4 naive	54.2
low	CD4 naive	36.1
intermediate	CD4 naive	29.9
intermediate	CD4 naive	27.9
intermediate	CD4 naive	42.8
intermediate	CD4 naive	65
intermediate	CD4 naive	17
intermediate	CD4 naive	76.5
intermediate	CD4 naive	57.9
intermediate	CD4 naive	3.93
intermediate	CD4 naive	26.8
intermediate	CD4 naive	21.3
intermediate	CD4 naive	5.38
high	CD4 naive	58.2
high	CD4 naive	62.3
high	CD4 naive	26.5
high	CD4 naive	21.4
high	CD4 naive	43
Control	CD4 terminal effector	3.31
Control	CD4 terminal effector	10.5
Control	CD4 terminal effector	9.88
Control	CD4 terminal effector	6.5
Control	CD4 terminal effector	7.74
Control	CD4 terminal effector	6.7
Control	CD4 terminal effector	5.76
Control	CD4 terminal effector	16.2
low	CD4 terminal effector	14.5
low	CD4 terminal effector	5.18
low	CD4 terminal effector	5.56
low	CD4 terminal effector	21.4
low	CD4 terminal effector	28.7
low	CD4 terminal effector	14.5
low	CD4 terminal effector	12.2
low	CD4 terminal effector	10.2
low	CD4 terminal effector	12.2
low	CD4 terminal effector	5.18
low	CD4 terminal effector	9.16
low	CD4 terminal effector	4.01
low	CD4 terminal effector	3.95
intermediate	CD4 terminal effector	4.97
intermediate	CD4 terminal effector	13.9
intermediate	CD4 terminal effector	17.2
intermediate	CD4 terminal effector	9.36
intermediate	CD4 terminal effector	9.33
intermediate	CD4 terminal effector	23.4
intermediate	CD4 terminal effector	18.4
intermediate	CD4 terminal effector	4.62
intermediate	CD4 terminal effector	4.12
intermediate	CD4 terminal effector	23.8
intermediate	CD4 terminal effector	15.7
high	CD4 terminal effector	12
high	CD4 terminal effector	7
high	CD4 terminal effector	32.7
high	CD4 terminal effector	10.3
high	CD4 terminal effector	8.15
Control	CD4 central memory	39.5
Control	CD4 central memory	22.5
Control	CD4 central memory	23.8
Control	CD4 central memory	33.7
Control	CD4 central memory	20.3
Control	CD4 central memory	30.7
Control	CD4 central memory	30.5
Control	CD4 central memory	14
low	CD4 central memory	19.9
low	CD4 central memory	31.2
low	CD4 central memory	25.8
low	CD4 central memory	13.1
low	CD4 central memory	0.84
low	CD4 central memory	26.3
low	CD4 central memory	20.5
low	CD4 central memory	24.3
low	CD4 central memory	16.4
low	CD4 central memory	39.2
low	CD4 central memory	29.1
low	CD4 central memory	23.2
low	CD4 central memory	31
intermediate	CD4 central memory	35.1
intermediate	CD4 central memory	30.9
intermediate	CD4 central memory	21
intermediate	CD4 central memory	16.3
intermediate	CD4 central memory	36.3
intermediate	CD4 central memory	0.04
intermediate	CD4 central memory	14.1
intermediate	CD4 central memory	24.5
intermediate	CD4 central memory	40.7
intermediate	CD4 central memory	25.2
intermediate	CD4 central memory	32.9
high	CD4 central memory	14.7
high	CD4 central memory	21.1
high	CD4 central memory	18.7
high	CD4 central memory	37.5
high	CD4 central memory	17.2
Control	CD4 effector memory	30.4
Control	CD4 effector memory	12.6
Control	CD4 effector memory	15.6
Control	CD4 effector memory	28.5
Control	CD4 effector memory	20,3*
Control	CD4 effector memory	16.2
Control	CD4 effector memory	25.9
Control	CD4 effector memory	15.3
Control	CD4 effector memory	7.96
low	CD4 effector memory	9.2
low	CD4 effector memory	28
low	CD4 effector memory	21
low	CD4 effector memory	17.2
low	CD4 effector memory	0.56
low	CD4 effector memory	25.4
low	CD4 effector memory	8.14
low	CD4 effector memory	19.4
low	CD4 effector memory	9.4
low	CD4 effector memory	21.3
low	CD4 effector memory	23.3
low	CD4 effector memory	18.6
low	CD4 effector memory	28.9
intermediate	CD4 effector memory	30
intermediate	CD4 effector memory	27.4
intermediate	CD4 effector memory	19
intermediate	CD4 effector memory	9.36
intermediate	CD4 effector memory	37.3
intermediate	CD4 effector memory	0.02
intermediate	CD4 effector memory	9.72
intermediate	CD4 effector memory	67
intermediate	CD4 effector memory	28.3
intermediate	CD4 effector memory	29.8
intermediate	CD4 effector memory	46
high	CD4 effector memory	15
high	CD4 effector memory	9.6
high	CD4 effector memory	22.1
high	CD4 effector memory	30.7
high	CD4 effector memory	31.7
Control	CD8 naive	38.4
Control	CD8 naive	37.3
Control	CD8 naive	47.9
Control	CD8 naive	38.9
Control	CD8 naive	48.4
Control	CD8 naive	50.6
Control	CD8 naive	54.2
Control	CD8 naive	44.1
low	CD8 naive	60.4
low	CD8 naive	38.5
low	CD8 naive	32.6
low	CD8 naive	55.1
low	CD8 naive	66.3
low	CD8 naive	40
low	CD8 naive	53.7
low	CD8 naive	33.1
low	CD8 naive	59
low	CD8 naive	26.6
low	CD8 naive	6.67
low	CD8 naive	35.2
low	CD8 naive	36.9
intermediate	CD8 naive	9.88
intermediate	CD8 naive	19.5
intermediate	CD8 naive	20.2
intermediate	CD8 naive	36.9
intermediate	CD8 naive	6.46
intermediate	CD8 naive	48.3
intermediate	CD8 naive	45.3
intermediate	CD8 naive	29.2
intermediate	CD8 naive	23.8
intermediate	CD8 naive	39.7
intermediate	CD8 naive	11.1
high	CD8 terminal effector	25.1
high	CD8 terminal effector	55.1
high	CD8 terminal effector	24.5
high	CD8 terminal effector	15.4
high	CD8 terminal effector	34
Control	CD8 terminal effector	9.44
Control	CD8 terminal effector	22.8
Control	CD8 terminal effector	14.9
Control	CD8 terminal effector	18.6
Control	CD8 terminal effector	25
Control	CD8 terminal effector	32.5
Control	CD8 terminal effector	17.1
Control	CD8 terminal effector	38.9
low	CD8 terminal effector	28.3
low	CD8 terminal effector	39.2
low	CD8 terminal effector	23.4
low	CD8 terminal effector	34.2
low	CD8 terminal effector	33.1
low	CD8 terminal effector	43.6
low	CD8 terminal effector	27.4
low	CD8 terminal effector	30.5
low	CD8 terminal effector	30.7
low	CD8 terminal effector	39.5
low	CD8 terminal effector	49.6
low	CD8 terminal effector	33.7
low	CD8 terminal effector	16.1
intermediate	CD8 terminal effector	54.7
intermediate	CD8 terminal effector	19.4
intermediate	CD8 terminal effector	52.1
intermediate	CD8 terminal effector	29.6
intermediate	CD8 terminal effector	56.9
intermediate	CD8 terminal effector	51.6
intermediate	CD8 terminal effector	35.3
intermediate	CD8 terminal effector	50.1
intermediate	CD8 terminal effector	51.1
intermediate	CD8 terminal effector	45
intermediate	CD8 terminal effector	63.6
high	CD8 terminal effector	54.2
high	CD8 terminal effector	31.3
high	CD8 terminal effector	63.8
high	CD8 terminal effector	24.1
high	CD8 terminal effector	22
Control	CD8 central memory	13.5
Control	CD8 central memory	9.7
Control	CD8 central memory	8.66
Control	CD8 central memory	7.18
Control	CD8 central memory	6.46
Control	CD8 central memory	2.55
Control	CD8 central memory	6.55
Control	CD8 central memory	5.25
low	CD8 central memory	3.54
low	CD8 central memory	3.7
low	CD8 central memory	5.93
low	CD8 central memory	1.85
low	CD8 central memory	0.23
low	CD8 central memory	3.33
low	CD8 central memory	8.64
low	CD8 central memory	5.39
low	CD8 central memory	3.49
low	CD8 central memory	11
low	CD8 central memory	7.79
low	CD8 central memory	3.16
low	CD8 central memory	6.61
intermediate	CD8 central memory	7.59
intermediate	CD8 central memory	14.3
intermediate	CD8 central memory	3.77
intermediate	CD8 central memory	17.3
intermediate	CD8 central memory	8.63
intermediate	CD8 central memory	0.025
intermediate	CD8 central memory	1.97
intermediate	CD8 central memory	1.94
intermediate	CD8 central memory	6.35
intermediate	CD8 central memory	2.14
intermediate	CD8 central memory	7.68
high	CD8 central memory	1.28
high	CD8 central memory	2.83
high	CD8 central memory	3.91
high	CD8 central memory	12.8
high	CD8 central memory	4.78
Control	CD8 effector memory	38.6
Control	CD8 effector memory	30.3
Control	CD8 effector memory	28.6
Control	CD8 effector memory	35.4
Control	CD8 effector memory	20.1
Control	CD8 effector memory	14.4
Control	CD8 effector memory	22.2
Control	CD8 effector memory	11.7
low	CD8 effector memory	7.84
low	CD8 effector memory	18.6
low	CD8 effector memory	38.1
low	CD8 effector memory	8.83
low	CD8 effector memory	0.32
low	CD8 effector memory	13.1
low	CD8 effector memory	10.2
low	CD8 effector memory	31
low	CD8 effector memory	6.86
low	CD8 effector memory	22.9
low	CD8 effector memory	35.9
low	CD8 effector memory	28
low	CD8 effector memory	40.4
intermediate	CD8 effector memory	27.8
intermediate	CD8 effector memory	46.8
intermediate	CD8 effector memory	23.9
intermediate	CD8 effector memory	16.2
intermediate	CD8 effector memory	28
intermediate	CD8 effector memory	0.00571
intermediate	CD8 effector memory	17.4
intermediate	CD8 effector memory	18.7
intermediate	CD8 effector memory	18.7
intermediate	CD8 effector memory	13.2
intermediate	CD8 effector memory	17.5
high	CD8 effector memory	19.4
high	CD8 effector memory	10.8
high	CD8 effector memory	7.78
high	CD8 effector memory	47.8
high	CD8 effector memory	39.2

[truncated: 6 more sheets: Supplementary Figure9, Supplementary Figure10, Supplementary Figure11, Supplementary Figure12, Supplementary Figure13, Supplementary Figure14]
